# Supplementary material for: Genome-Wide Identification and Characterization of MicroRNAs and Target Genes in Lonicera japonica
Source: PLoS One. 2016 Oct 6;11(10):e0164140. doi: 10.1371/journal.pone.0164140 (PMC5053492; doi:10.1371/journal.pone.0164140)
Supplement: S2 Table — (XLS) [file pone.0164140.s004.xls]

## Sheet: Sheet1
miRNA name	miRNA family	miRNA sequnece	Reference Sequence	Length	flower	leaf
lcja-miR172	miR172	AGAAUCUUGAUGAUGCUGCA	zma-miR172a	20	444	0
lcja-miR172a	miR172	AGAAUCUUGAUGAUGCUGCAG	ath-miR172c	21	370	0
lcja-miR172c	miR172	AGAAUCUUGAUGAUGCUGCAU	ath-miR172a	21	1813	0
lcja-miR172d	miR172	GAAUCUUGAUGAUGCUGCAU	aly-miR172e-3p	20	37	0
lcja-miR172e	miR172	GGAAUCUUGAUGAUGCUGCA	sbi-miR172b	20	74	0
lcja-miR172f	miR172	GGAAUCUUGAUGAUGCUGCAG	ptc-miR172g-3p	21	259	0
lcja-miR172g	miR172	GGAAUCUUGAUGAUGCUGCAGCAG	gma-miR172d	24	74	0
lcja-miR172h	miR172	GGAAUCUUGAUGAUGCUGCAU	ath-miR172e	21	629	0
lcja-miR172i	miR172	UGAAUCUUGAUGAUGCUGCAC	osa-miR172c	21	185	0
lcja-miR172j	miR172	UGAAUCUUGAUGAUGCUGCAU	gma-miR172k	21	37	0
lcja-miR172k	miR172	UGAGAAUCUUGAUGAUGCUGCAU	vvi-miR172d	23	111	0
lcja-miR172l	miR172	UGGAAUCUUGAUGAUGCUGCAG	csi-miR172c	22	37	0
lcja-miR171a	miR171	AGAUUGAGCCGCGCCAAUAUC	ptc-miR171c	21	222	0
lcja-miR171b	miR171	GGAUUGAGCCGCGCCAAUAUC	ptc-miR171k	21	37	0
lcja-miR171c	miR171	UAAUUGAGCCGUGCCAAUAUC	aqc-miR171f	21	37	0
lcja-miR171d	miR171	UGAGCCGCGCCAAUAUCACAU	ppt-miR171a	21	74	0
lcja-miR171e	miR171	UGAGCCGUGCCAAUAUCACAU	smo-miR171b	21	37	0
lcja-miR171f	miR171	UGAGCCGUGCCAAUAUCACGA	gma-miR171a	21	37	0
lcja-miR171g	miR171	UGAUUGAGCCGCGCCAAUAU	zma-miR171a-3p	20	37	0
lcja-miR171h	miR171	UGAUUGAGCCGCGCCAAUAUC	ath-miR171a	21	666	0
lcja-miR171i	miR171	UGAUUGAGCCGCGCCAAUAUCU	bna-miR171g	22	37	0
lcja-miR171j	miR171	UGAUUGAGCCGUGCCAAUAU	htu-miR171a	20	37	0
lcja-miR171k	miR171	UGAUUGAGCCGUGCCAAUAUC	osa-miR171b	21	2183	0
lcja-miR171l	miR171	UGAUUGAGCCGUGCCAAUAUU	mtr-miR171c	21	37	0
lcja-miR171m	miR171	UUGAGCCGCGCCAAUAUCAC	sly-miR171d	20	74	0
lcja-miR171n	miR171	UUGAGCCGCGCCAAUAUCACA	ppt-miR171b	21	37	0
lcja-miR171o	miR171	UUGAGCCGCGCCAAUAUCACU	vvi-miR171f	21	259	0
lcja-miR171p	miR171	UUGAGCCGUGCCAAUAUCAC	zma-miR171b-3p	20	37	0
lcja-miR171q	miR171	UUGAGCCGUGCCAAUAUCACA	zma-miR171f-3p	21	222	0
lcja-miR171r	miR171	UUGAGCCGUGCCAAUAUCACG	ath-miR171b	21	962	0
lcja-miR171s	miR171	UUGAGCCGUGCCAAUAUCACU	smo-miR171a	21	37	0
lcja-miR393	miR393	AUCAUGCUAUCCCUUUGGAUU	ptc-miR393a-3p	21	20	0
lcja-miR393a	miR393	AUCCAAAGGGAUCGCAUUGAUC	csi-miR393	22	0	35
lcja-miR393b	miR393	UCCAAAGGGAUCGCAUUGAUC	osa-miR393a	21	0	700
lcja-miR393c	miR393	UCCAAAGGGAUCGCAUUGAUCC	ath-miR393a	22	0	490
lcja-miR393d	miR393	UCCAAAGGGAUCGCAUUGAUCU	osa-miR393b-5p	22	0	245
lcja-miR393e	miR393	UUCCAAAGGGAUCGCAUUGAUC	gma-miR393h	22	0	140
lcja-miR408	miR408	AUGCACUGCCUCUUCCCUGGC	ath-miR408	21	1470	255
lcja-miR408a	miR408	CUGCACUGCCUCUUCCCUGGC	osa-miR408-3p	21	1274	221
lcja-miR408b	miR408	UGCACUGCCUCUUCCCUGGC	gma-miR408d	20	98	17
lcja-miR408c	miR408	UGCACUGCCUCUUCCCUGGCU	ppt-miR408b	21	294	51
lcja-miR408d	miR408	UGCACUGCCUCUUCCCUGGCUG	smo-miR408	22	98	17
lcja-miR159a	miR159	UUUGGAUUGAAGGGAGCUCUA	ath-miR159a	21	814401	735273
lcja-miR159b	miR159	UUUGGAUUGAAGGGAGCUCUG	osa-miR159b	21	659277	595221
lcja-miR159c	miR159	AUUGGAUUGAAGGGAGCUCCA	osa-miR159c	21	875	1205
lcja-miR159d	miR159	AUUGGAUUGAAGGGAGCUCCG	osa-miR159d	21	875	1205
lcja-miR159e	miR159	AUUGGAUUGAAGGGAGCUCCU	osa-miR159e	21	1750	2410
lcja-miR159f	miR159	CUUGGAUUGAAGGGAGCUCC	mdm-miR159a	20	1750	2410
lcja-miR159g	miR159	CUUGGAUUGAAGGGAGCUCCC	pta-miR159c	21	1750	2410
lcja-miR159h	miR159	CUUGGAUUGAAGGGAGCUCCU	sof-miR159c	21	4375	6025
lcja-miR159i	miR159	CUUGGAUUGAAGGGAGCUCU	bdi-miR159	20	38781	35013
lcja-miR159j	miR159	CUUGGAUUGAAGGGAGCUCUA	osa-miR159f	21	38781	35013
lcja-miR159k	miR159	UUGGAUUGAAGGGAGCUCCA	pta-miR159a	20	875	1205
lcja-miR159l	miR159	UUUGGACUGAAGGGAGCUCUA	aqc-miR159	21	3883	17
lcja-miR159m	miR159	UUUGGAUUGAAGGGAGCUCCU	ath-miR159c	21	77562	70026
lcja-miR159n	miR159	UUUGGAUUGAAGGGAGCUCUU	ath-miR159b	21	77562	70026
lcja-miR156a	miR156	UUGACAGAAGAGAGUGAGCAC	gma-miR156k	21	8595	1107
lcja-miR156b	miR156	UGACAGAAGAGAGUGAGCAC	ath-miR156a	20	312285	40221
lcja-miR156c	miR156	UUGACAGAAGAUAGAGAGCAC	gma-miR156d	21	134470	66605
lcja-miR156d	miR156	CGACAGAAGAGAGUGAGCAC	ath-miR156g	20	8595	1107
lcja-miR156e	miR156	CGACAGAAGAGAGUGAGCAUA	osa-miR156l-5p	21	676	369
lcja-miR156f	miR156	CUGACAGAAGAUAGAGAGCAC	smo-miR156b	21	9515	19210
lcja-miR156g	miR156	CUGACAGAAGAUAGAGAGCAU	gma-miR156r	21	1903	3842
lcja-miR156h	miR156	GUUGACAGAAGAGAGUGAGCAC	cme-miR156j	22	2865	369
lcja-miR156i	miR156	UGACAGAAGAGAGUGAGCACA	bna-miR156a	21	25785	3321
lcja-miR156j	miR156	UGACAGAAGAGAGUGAGCACU	gma-miR156q	21	5730	738
lcja-miR156k	miR156	UGACAGAAGAGAGUGAGCAUA	cca-miR156b	21	2865	369
lcja-miR156l	miR156	UGACAGAAGAUAGAGAGCAC	aqc-miR156b	20	20933	42262
lcja-miR156m	miR156	UUGACAGAAGAUAGAGAGC	hbr-miR156	19	1903	3842
lcja-miR156n	miR156	UUUGACAGAAGAUAGAGAGCAC	bgy-miR156	22	3806	7684
lcja-miR160	miR160	UGCCUGGCUCCCUGUAUGCCA	ath-miR160a	21	0	1704
lcja-miR160a	miR160	CGCCUGGCUCCCUGUAUGCCA	ppt-miR160b	21	0	48
lcja-miR160b	miR160	GCCUGGCUCCCUGUAUGCCAU	csi-miR160	21	0	24
lcja-miR160c	miR160	UGCCUGGCUCCCUGUAUGCC	gma-miR160b	20	0	120
lcja-miR160d	miR160	UGCCUGGCUCCCUGUAUGCCG	osa-miR160e-5p	21	0	48
lcja-miR164	miR164	UGGAGAAGCAGGGCACGUGCA	ath-miR164a	21	28143	9204
lcja-miR164a	miR164	UGGAGAAGCAGGGCACGUGAA	hci-miR164a	21	477	156
lcja-miR164b	miR164	UGGAGAAGCAGGGCACGUGAG	osa-miR164e	21	477	156
lcja-miR164c	miR164	UGGAGAAGCAGGGCACGUGC	gma-miR164b	20	1431	468
lcja-miR164d	miR164	UGGAGAAGCAGGGCACGUGCG	ath-miR164c	21	2385	780
lcja-miR164e	miR164	UGGAGAAGCAGGGCACGUGCU	osa-miR164d	21	2385	780
lcja-miR390a	miR390	AAGCUCAGGAGGGAUAGCGCC	ath-miR390a	21	4140	495
lcja-miR390b	miR390	AAGCUCAGGAGGGAUAGCGUC	cca-miR390	21	92	11
lcja-miR390c	miR390	AGCUCAGGAGGGAUAGCGCC	gma-miR390e	20	92	11
lcja-miR390d	miR390	GAGCUCAGGAGGGAUAGCGCC	ppt-miR390c-5p	21	92	11
lcja-miR398	miR398	UGUGUUCUCAGGUCGCCCCUG	osa-miR398b	21	6783	5304
lcja-miR398a	miR398	UGUGUUCUCAGGUCGCCCCCG	zma-miR398a-3p	21	1596	1248
lcja-miR403	miR403	UUAGAUUCACGCACAAACUCG	ath-miR403	21	21112	37882
lcja-miR403a	miR403	UUAGAUUCACGCACAAACUUG	gma-miR403a	21	1624	2914
lcja-miR396a	miR396	UUCCACAGCUUUCUUGAACUU	ath-miR396b	21	815734	241118
lcja-miR396b	miR396	UUCCACAGCUUUCUUGAACUG	ath-miR396a	21	973618	287786
lcja-miR396c	miR396	UCCACAGCUUUCUUGAACUG	gma-miR396h	20	26314	7778
lcja-miR396d	miR396	UUCCACAGCUUUCUUGAACAG	mdm-miR396a	21	26314	7778
lcja-miR396e	miR396	UUCCACAGCUUUCUUGAACU	vvi-miR396b	20	26314	7778
lcja-miR396f	miR396	UUCCACAGCUUUCUUGAACUA	vvi-miR396a	21	52628	15556
lcja-miR396g	miR396	UUCCACAGCUUUCUUGAACUGU	gma-miR396e	22	26314	7778
lcja-miR165	miR165	UCGGACCAGGCUUCAUCCCCC	bna-miR166f	21	83	107
lcja-miR165a	miR165	UCGGACCAGGCUUCAUCCCC	aly-miR165a-3p	20	166	214
lcja-miR166a	miR166	UCGGACCAGGCUUCAUUCCCC	ath-miR166a	21	70996192	67469660
lcja-miR166b	miR166	UCGGACCAGGCUUCAUUCCUC	osa-miR166g-3p	21	8147104	7742420
lcja-miR166c	miR166	CGGACCAGGCUUCAUUCCCC	gma-miR166m	20	482881	468298
lcja-miR166d	miR166	CUCGGACCAGGCUUCAUUCCC	bdi-miR166e	21	581936	553030
lcja-miR166e	miR166	UCCGGACCAGGCUUCAUUCCC	ppt-miR166j	21	1448643	1404894
lcja-miR166f	miR166	UCGGACCAGGCUUCAUUCC	vvi-miR166a	19	2909680	2765150
lcja-miR166g	miR166	UCGGACCAGGCUUCAUUCCC	zma-miR166h-3p	20	13384528	12719690
lcja-miR166h	miR166	UCGGACCAGGCUUCAUUCCCCC	ctr-miR166	22	1745808	1659090
lcja-miR166i	miR166	UCGGACCAGGCUUCAUUCCCG	gma-miR166j-3p	21	581936	553030
lcja-miR166j	miR166	UCGGACCAGGCUUCAUUCCCGU	crt-miR166a	22	1163872	1106060
lcja-miR166k	miR166	UCGGACCAGGCUUCAUUCCCU	osa-miR166m	21	1163872	1106060
lcja-miR166l	miR166	UCGGACCAGGCUUCAUUCCCUU	crt-miR166b	22	581936	553030
lcja-miR166m	miR166	UCGGACCAGGCUUCAUUCCU	sbi-miR166k	20	1163872	1106060
lcja-miR166n	miR166	UCGGACCAGGCUUCAUUCCUA	mtr-miR166b	21	581936	553030
lcja-miR166q	miR166	UCGGACCAGGCUUCAUUCCUU	ptc-miR166n	21	2327744	2212120
lcja-miR166p	miR166	UCUCGGACCAGGCUUCAUUCC	gma-miR166h-3p	21	2327744	2212120
lcja-miR319a	miR319	UUGGACUGAAGGGAGCUCCCU	ath-miR319a	21	97075	63625
lcja-miR319b	miR319	UUGGACUGAAGGGAGCUCCC	mtr-miR319a	20	46596	30540
lcja-miR319c	miR319	CUUGGACUGAAGGGAGCUCC	ppt-miR319a	20	11649	7635
lcja-miR319d	miR319	CUUGGACUGAAGGGAGCUCCC	ppt-miR319c	21	11649	7635
lcja-miR319e	miR319	CUUGGACUGAAGGGAGCUCCU	vun-miR319b	21	3883	2545
lcja-miR319f	miR319	UUGGACUGAAGGGAGCUCC	pta-miR319	19	3883	2545
lcja-miR319g	miR319	UUGGACUGAAGGGAGCUCCCA	vvi-miR319g	21	3883	2545
lcja-miR319h	miR319	UUGGACUGAAGGGAGCUCCU	ptc-miR319e	20	23298	15270
lcja-miR319i	miR319	UUGGACUGAAGGGAGCUCCUU	ath-miR319c	21	19415	12725
lcja-miR319j	miR319	UUGGACUGAAGGGAGCUCCUUC	gma-miR319g	22	7766	5090
lcja-miR319k	miR319	UUUGGACUGAAGGGAGCUCCU	vvi-miR319e	21	11649	7635
lcja-miR167a	miR167	UGAAGCUGCCAGCAUGAUCUU	ptc-miR167f-5p	21	7712	19360
lcja-miR167b	miR167	UGAAGCUGCCAGCAUGAUCUA	ath-miR167a	21	50128	125840
lcja-miR167c	miR167	UGAAGCUGCCAGCAUGAUCUGA	ccl-miR167a	22	5784	14520
lcja-miR167d	miR167	UAAGCUGCCAGCAUGAUCUUG	ath-miR167c	21	86	644
lcja-miR167e	miR167	UCAAGCUGCCAGCAUGAUCUA	aqc-miR167	21	270	82
lcja-miR167f	miR167	UGAAGCUGCCAGCAUGAUCU	bna-miR167d	20	964	2420
lcja-miR167g	miR167	UGAAGCUGCCAGCAUGAUCUAA	bna-miR167a	22	1928	4840
lcja-miR167h	miR167	UGAAGCUGCCAGCAUGAUCUC	vvi-miR167c	21	964	2420
lcja-miR167i	miR167	UGAAGCUGCCAGCAUGAUCUG	osa-miR167d-5p	21	33740	84700
lcja-miR167j	miR167	UGAAGCUGCCAGCAUGAUCUGG	ath-miR167d	22	6748	16940
lcja-miR167k	miR167	UGAAGCUGCCAGCAUGAUCUUA	mdm-miR167h	22	2892	7260
lcja-miR162	miR162	UCGAUAAACCUCUGCAUCCAG	ath-miR162a	21	61480	24621
lcja-miR162a	miR162	UCGAUAAACCUCUGCAUCCA	zma-miR162-3p	20	4240	1698
lcja-miR162b	miR162	UCGAUAAACCUCUGCAUCCGG	bdi-miR162	21	2120	849
lcja-miR168	miR168	UCGCUUGGUGCAGGUCGGGAA	ath-miR168a	21	82551	26943
lcja-miR168a	miR168	UCGCUUGGUGCAGGUCGGG	gma-miR168b	19	3931	1283
lcja-miR168b	miR168	UCGCUUGGUGCAGGUCGGGA	cme-miR168	20	3931	1283
lcja-miR168c	miR168	UCGCUUGGUGCAGGUCGGGAC	nta-miR168a	21	11793	3849
lcja-miR6149	miR6149	UUGAUACGCACCUGAAUCGGC	nta-miR6149a	21	1132	2168
lcja-miR394	miR394	UUGGCAUUCUGUCCACCUCC	ath-miR394a	20	4896	4788
lcja-miR394a	miR394	UUGGCAUUCUGUCCACCUCCAU	vvi-miR394a	22	272	266
