# Supplementary material for: Genome-Wide Identification and Characterization of MicroRNAs and Target Genes in Lonicera japonica
Source: PLoS One. 2016 Oct 6;11(10):e0164140. doi: 10.1371/journal.pone.0164140 (PMC5053492; doi:10.1371/journal.pone.0164140)
Supplement: S3 Table — (XLS) [file pone.0164140.s005.xls]

## Sheet: Sheet1
The novel miRNAs are predicted both in flower and leaf
miRNA name	Mature sequnece		Pre-miRNA sequence	Pre-miRNA structure in dot/bracket format	Read number in leaf	Read number in flower	negative folding free energy (kcal/mol)	Star sequence	Star reads
lcja-novel-miRx1	TGAGAAAGACGCATGTGGAGTG	22	TGAGAAAGACGCATGTGGAGTGAAAAATTAAGGACCCACTTCACTTCCCATCGTCTTCCTCATC	((((.((((((.(((.((((((((...............)))))))).))))))))).))))))	5	4	-41.4		0
lcja-novel-miRx3	AAAGTGGACTCTTAATTTGAGACA	24	TTTCAAATTAGAAGTTTACTTTTTTCTTTTTAATTTTTTAAAAAAGTGGACTCTTAATTTGAGACA	((((((((((..(((((((((((((..............)))))))))))))..))))))))))))	62	311	-32.74	TTTCAAATTAGAAGTTTACTTTTT	4
lcja-novel-miRx4	TAAAGTAGAGAGCATTGTTGGAGA	24	TTCAAACAATGGTCTTTACTCTAAAAGATGCTCTCCAAATTTCAAAAGTTGCTCTCTAAAGTAGAGAGCATTGTTGGAGA	(((((.(((((.((((((((.((..(((.((...................))))).)).)))))))).))))))))))))	9	8	-26.71	*	0
lcja-novel-miRx5	GTGTATTTAAGTCTCTGATGATT	23	TCATCTGATGAGAAAAATAACTGCAACAAAATGATCGATTTCGTTCGTGATTACTAGTGTATTTAAGTCTCTGATGATT	(((((....((((.(((((((((.......((((.((....)).))))......)))).)))))...)))).)))))).	47	6	-34.12	*	0
lcja-novel-miRx6	AATCGAACTTGAGACTGTGCGCCT	24	AATCGAACTTGAGACTGTGCGCCTACCCGCACAGTCCCAAATTCGCCCTT	...((((.(((.(((((((((......))))))))).))).)))).....	13	122	-46.8	CCGCACAGTCCCAAATTCGCCCTT	2
lcja-novel-miRx7	GAATGTACAACTCATTAATGCACC	24	CGCATTGATGAGTTGTACATTCTAGGAATGTACAACTCATTAATGCACC	.(((((((((((((((((((((...)))))))))))))))))))))..)	1720	295	-38.7	CGCATTGATGAGTTGTACATTCTA	120
lcja-novel-miRx8	GAATGTACAACTCATCAATGCACC	24	CACCATGATGCGTTGTACATTCTGAGAATGTACAACTCATCAATGCACC	.....(((((.(((((((((((...))))))))))).))))).......	10	17	-31.4	*	0
lcja-novel-miRx9	ATCCGATCCGTTGACAGGCCT	21	GCCTATCAACCGATCGGGCTAGCCTCGGATTGGAATCGGGCAAAAATCCGATCCGTTGACAGGCCT	((((.(((((.(((((((...(((.(((.......)))))).....))))))).))))).))))))	5	6	-35.9	*	0
lcja-novel-miRx10	TTTCATAATCGTTAGACTTTGCCC	24	TTTCATAATCGTTAGACTTTGCCCCCTGCATGTGGGGGAATCTGAAAGATTTACTTTAGAAT	(((...((((.(((((.....(((((.......)))))..)))))..))))......)))))	54	103	-32.32	GAATCTGAAAGATTTACTTTAGAAT	2
lcja-novel-miRx11	TTAAGGGAGAGACTTAGACCT	21	GTTGGGGTGGGGTTTTCTTAGTTTGTAGTTTAAGGGAGAGACTTAGACCT	(((..(((....((..(((((........)))))..))..)))..)))))	12	19	-34.2	*	0
lcja-novel-miRx12	TTTGGCAACCCAATTCTGAGC	21	TTTGGCAACCCAATTCTGAGCTTCGGAATTGGTGGAGGCCAATTTTTGCTCCAAGTCCAAAGCCTAGAATTGGGTCGCCAAACA	((((((.(((((((((((.((((.(((.((((.(.(((......))).).)))).))).)))).))))))))))).))))))))	162	112	-52.1	CTAGAATTGGGTCGCCAAACA	6
The novel miRNAs are predicted ony in leaf
miRNA name	Mature sequnece		Pre-miRNA sequence	Pre-miRNA structure in dot/bracket format	Read number in leaf		negative folding free energy (kcal/mol)	Star sequence	Star reads
lcja-novel-miRx17	TATTGTAGTAAAAAGAAGAGCCT	23	TATTGTAGTAAAAAGAAGAGCCTTCTTTCTTCTTTTTTTCAAAAAATAAA	((((.....(((((((((((......))))))))))).......))))..	16		-33.2	*	0
lcja-novel-miRx18	CAACATTCTTATGCACCCA	19	GTTGTGTCTTGAGAGTGTGGTAATACATTAAATTTGGACTTATTCGTAAGTCTGATATATATTTTTTAATTGAGCCAACATTCTTATGCACCCA	...((((..((((((((((((..((.((((((.(((((((((....))))))))).........)))))))).))).))))))))).))))…	83		-22.1	*	0
lcja-novel-miRx19	AGCCTTGAATTGTATTATAGATTG	24	ATTTATAGTACAAATTAGGGCTTGCTTTGCAAATTATATTTAAAAGGGCAAGCCTTGAATTGTATTATAGATTG	(((((((((((((.((((((((((((((................)))))))))))))).)))))))))))))..	4		-43.99	ATTTATAGTACAAATTAGGGCTTG	1
lcja-novel-miRx20	TGCTTCTTTAGCCATCCCTTCT	22	TGCTTCTTTAGCCATCCCTTCTTTATGAGCTTTCAACACTTTGTGAAGAAGAGATGGCTAACAAGCATA	(((((..(((((((((.((((((((((((..........)))))))))))).))))))))).)))))..	150		-28.6	TGAAGAAGAGATGGCTAACAAGCATA	5
lcja-novel-miRx21	AATGTACAACTCATTAATGCACCC	24	AATGTACAACTCATTAATGCACCCAATATAATTATCAGGTAAAGAAGTTGGTAAGTGTAGCATTTT	((((((((.((.((((((..(((..(((....)))..)))......)))))).))))).)))))))	175		-17.04	GTAAAGAAGTTGGTAAGTGTAGCATTTT	3
lcja-novel-miRx22	TACGAGATTTTCCAACAGGACTA	23	TACGAGATTTTCCAACAGGACTATGGACCTGTTGGTTCTCCCAGTTTT	.((((((....((((((((........)))))))).))))...))...	5		-35.8	*	0
lcja-novel-miRx23	AGTGGATGTGAGTGGAATTTTAGT	24	TAAAATTTCGCTCACCTCCACTAACTTTTACCAAAAAGATAATTTGGTAAAGATTAGTGGATGTGAGTGGAATTTTAGT	(((((((((((((((.((((((((.((((((((((.......)))))))))).)))))))).)))))))))))))))..	66		-40.4	TAAAATTTCGCTCACCTCCACTAAC	2
lcja-novel-miRx24	CCAAAGTTGACTGAACTGCCT	21	CCAAAGTTGACTGAACTGCCTCCTCATTTCATGAGACTCGAGTATTTAGGAATGTGGAGAAGTAATGCAATGTTAATTGGGC	(((..((((((((.(((..((((.((((((.((((((....)).)))))))))).)))).)))....))..)))))))))))	5		-32.8	*	0
lcja-novel-miRx25	AAGGATTGCGTAAAATTGGGGA	22	AAGGATTGCGTAAAATTGGGGAGCGATGTCTAATTATTTTTATGTAATCCTTTGACGCCCCCCTATTTGTACGCAATCCTTTG	((((((((((((((((.((((.(((.......(((((......))))).......))).)))).)))).))))))))))))..	24		-39.24	*	0
lcja-novel-miRx27	ATTAATGCATGTCTGTCACATCA	23	ATGTGTCGGAAATGTATTCGTTCAACATAAGTATCTTACTTTATCAATTAATGCATGTCTGTCACATCA	(((((.((((.(((((((.(((......(((((...)))))....))).))))))).)))).)))))))	5		-37.5	*	0
lcja-novel-miRx28	CTTCTTGCAATATCCGTTGAT	21	CTTCTTGCAATATCCGTTGATTAACGCTTTAATCAAACGGACGGATATTGCTCAATCAACGGATATGGTAAGAAAAG	.(((((((.(((((((((((((...((..((.((........)).))..))..))))))))))))).)))))))...	53		-27.2	ATCAACGGATATGGTAAGAAAAG	2
lcja-novel-miRx29	ACAAGTGATGTTTGGATATGCATT	24	ACAAGTGATGTTTGGATATGCATTAATTGATGATGTTTATGAGTACTATGTATTGGCCAATGCATGCCCAATCACATCGTTTGTTA	(((((((((((((((.((((((((..((((((..((........))....))))))..)))))))).))))..)))))))))))..	47		-21.9	*	0
lcja-novel-miRx30	AGGCGACGTAGGTAATTAAGGTAC	24	AGGCGACGTAGGTAATTAAGGTACGTCACCTAGGATTAACTTGGTCGACGTACTTTAATTACCTACGTCACCTAA	(((.((((((((((((((((((((((((((.((......)).))).))))))))))))))))))))))).)))..	38		-47.7	*	0
lcja-novel-miRx31	GATTTTGACATGTAGTTTTTGCCT	24	GATTTTGACATGTAGTTTTTGCCTCTTCATTTAGACAAAAACTCCATGTCAATATCTG	(((.((((((((.((((((((..(((......))))))))))).)))))))).)))..	32		-21.6	AGACAAAAACTCCATGTCAATATCTG	4
lcja-novel-miRx32	TACCGAGTGCATTACATGGGTTG	23	TACCGAGTGCATTACATGGGTTGTACCTTTATTGTTTTTTGTTAAGGTACAACTCATGTAATATATGCCGGTAAA	(((((.(((.(((((((((((((((((((.((........)).))))))))))))))))))).)))..)))))).	11		-39.1	*	0
lcja-novel-miRx33	AACCACAGTTCTGAAGTTTGGGAC	24	CCACAGCTTGGAATTGAAGTGCTCAAACAATAGTGTACTTGGAACCACAGTTCTGAAGTTTGGGAC	((..((((((((((((((((((.(........).)))))).......))))))).)))))..))))	13		-30.51	*	0
lcja-novel-miRx34	TGTTTGGTAGAGCCACAAAGCCT	23	GCAAAAATGTGGACGGGATGAATCGCATGAGGAATGACCGCTTTCGCTGTGTTTGGTAGAGCCACAAAGCCT	((.....(((((.(...((.((.(((((((((.........))))).)))).)).))...))))))..))))	24		-36.1	*	0
lcja-novel-miRx35	TCTTTTAGTACCTTACCGATG	21	TCGGTAAGGTACTACAAGAAGTTCAATTGGTATCTGCTGGCAAGTTTGGGAGGTGTTGAACTTCTTTTAGTACCTTACCGATG	((((((((((((((.((((((((((((....((((.(..(.....)..).)))))))))))))))).))))))))))))))))	4		-50.3	TCGGTAAGGTACTACAAGAAG	1
lcja-novel-miRx36	ACTCAGGATTGTGACTCAAAAAGG	24	ACTCAGGATTGTGACTCAAAAAGGCGACTTAGATGATTTGACGTAAGCTTGTGTTC	((.((((..(((((.(((..(((....)))...))).)).)))....)))).))))	74		-15.6	TTAGATGATTTGACGTAAGCTTGTGTTC	2
lcja-novel-miRx38	TTTGTAGAGATGATCTGTATA	21	TTTGTAGAGATGATCTGTATAATAAGTAGATCATCTCCACAAATT	(((((.(((((((((((.........))))))))))).))))).)	20		-35.9	*	0
lcja-novel-miRx39	AGGCGACGTAGGTAATTAAGGTAC	24	AGGCGACGTAGGTAATTAAGGTACGTCACCTAGGATTAACTTGGTCGACGTACTTTAATTACCTACGTCACCTAA	(((.((((((((((((((((((((((((((.((......)).))).))))))))))))))))))))))).)))))	49		-56.2	ACTTTAATTACCTACGTCACCTAA	3
lcja-novel-miRx40	TACGGACCAGGCCTTTTTACGACC	24	TACGGACCAGGCCTTTTTACGACCCCAATGTTTTTTACGATGAAAAAATATCATAAAAAGGCCCTGTCCA	.((((....((((((((((.((......((((((((......)))))))))).)))))))))))))))))	21		-30.2	*	0
lcja-novel-miRx42	TGAGCTGGACCATGATGTGACAAT	24	TGTCACGTCCTGGTCCAGCCCAAAAGGTCGGCTGCCCAAAGCAGACAATATGTTATTGAGCTGGACCATGATGTGACAAT	(((((((((.(((((((((.(((((.((..(((((.....)))).)...)).)).))).))))))))).)))))))))..	10		-39.8	*	0
lcja-novel-miRx43	ACGAAAAACCGTCATAAAAGGACC	24	TCTCTTTTATGATAGTTTTGTGTCATAAAAAACACACCCACGTGTTTTTATGACGAAAAACCGTCATAAAAGGACC	((.(((((((((..(((((.(((((((((((.(((......)))))))))))))).)))))..)))))))))))))	4		-43.2	*	0
lcja-novel-miRx44	GGTGACTTAGATGATGAGGTAGC	23	GGTGACTTAGATGATGAGGTAGCAGTACACTGGTCAATGGAGTGATAAGAGGGCACACACCAACCAATGAACTTACGCCACATTATCCAAGTCTCTTT	((.(((((.(((((((.(((...(((.((.((((...(((.(((...........))).))))))).)).)))...))).))))))).))))).))))	9		-38.9	*	0
lcja-novel-miRx45	ATGTATTGGTTAGAATGTGGGGCC	24	ATGTATTGGTTAGAATGTGGGGCCCATATCAAATTCATTTTTATGAAAATCCATTCTAACCAATGATTAT	...((((((((((((((.((....((((.............))))....)))))))))))))))).....	19		-37.74	AATCCATTCTAACCAATGATTAT	1
lcja-novel-miRx46	CGGTTGAATTTTTTGATGAAA	21	CGGTTGAATTTTTTGATGAAAATTATCGCCACCAAATTTCAGTAAAGAATTCAACCGAG	(((((((((((((((.(((((...............))))).)))))))))))))))))	11		-34.56	*	0
lcja-novel-miRx47	TTTCATATTCGTTAGACTTTGCCC	24	TTTCATATTCGTTAGACTTTGCCCCCTGTATGTGGGGGAGTCTCAAAGAATTACATGAAC	((....((((...(((((...(((((.......))))))))))....)))).....))))	21		-38.8	*	0
lcja-novel-miRx48	TATGTCCAGTGACTGGTTGGCACC	24	TATGTCCAGTGACTGGTTGGCACCACCAAAATTCAACGCACTCGACTGCAATGAA	(((...((((((.(((((((............))))).)).)).))))..)))))	16		-29.3	*	0
lcja-novel-miRx49	CCATTGTATAGAATTAGGGTTGTC	24	CCATTGTATAGAATTAGGGTTGTCAAACATTTAGGTTTCATTTGGTTCGAGTTTTGACAACCCTAATTTTATACAATGGAA	(((((((((((((((((((((((((((.(((..(..(......)..)..))))))))))))))))))))))))))))))))	9		-48.2	CAACCCTAATTTTATACAATGGAA	3
lcja-novel-miRx51	AAGGATTGCGTAAAATTGGGGA	22	AAGGATTGCGTAAAATTGGGGAGCGATGTCTAATTATTTTTATGTAATCCTTTGACGCCCCCCTATTTGTATGCAATCCTTTG	((((((((((((((((.((((.(((.......(((((......))))).......))).)))).)))).))))))))))))..	24		-30.7	*	0
lcja-novel-miRx52	GAGGTGCGTCGTCGGTAGTGGCGG	24	GATGGTGGCGGCCGCGTCGGCGATGAGGGTGAGGGGTGGAGGTGCGTCGTCGGTAGTGGCGG	(.((.((((((((((.((.((..............)).)).))).))))))).))....)).	4		-43.44	*	0
lcja-novel-miRx54	CTTCTTGCAATATCCGTTGAT	21	CTTCTTGCAATATCCGTTGATTAACGCTTTAATCAAACGGACGGATATTGCTCAATCAACGGATATGGTAAGAAAAG	.(((((((.(((((((((((((...((..((.((........)).))..))..))))))))))))).))))))).))	101		-43.6	CAACGGATATGGTAAGAAAAG	2
lcja-novel-miRx55	AAACCGGTAGACGATGGACACAAT	24	AAACCGGTAGACGATGGACACAATGTCGGTTGAGTGTGCATTCTCTCAGCTGACGTTATGTGTATCGGCTGATGGTGGTC	..((((.(((.(((((.(((.(((((((((((((.(......).))))))))))))).))).))))).))).))))...)	7		-37.4	*	0
lcja-novel-miRx56	ACCTCAGCCGTTGGATTTCTCCTC	24	GGACATCCTGCGGTGGAGATCGTTCCGTGATCTGCTCGACGATAAACCTCAGCCGTTGGATTTCTCCTC	(((.((((.(((((.(((((((((..((.....))..))))))....))).))))).))))...)))).	4		-40.9	*	0
lcja-novel-miRx57	TGCCATGGTTGTTTGTATTGTACT	24	TGCCATGGTTGTTTGTATTGTACTTTTGGCACAAGCCTTCTAAAAGTACAATACATAGAAGCATGGCAGT	(((((((.((...(((((((((((((((((....)))....))))))))))))))...)).)))))))..	20		-33.6	*	0
lcja-novel-miRx58	ACTGACATGTGAGGGATCTGGCCC	24	GCTGAGGTAACCGTGTCAGATAATTTAAGAATTTTAAATAGACTGACATGTGAGGGATCTGGCCC	(((.((((..(((((((((...(((((((...)))))))...))))))))...)..)))))))))	8		-29.8	*	0
lcja-novel-miRx59	CACCAACCAATGAACTTATGACAC	24	GGCATAAGTGCCTTGGTAAGTGTGTGGTGTGTATGTCCCAGCACCAACCAATGAACTTATGACAC	(.(((((((.(.(((((..((((.(((..(....)..)))))))..))))).).))))))).)))	7		-42.8	*	0
lcja-novel-miRx60	GCTATGAGATCTGAGGGCT	19	GCTATGAGATCTGAGGGCTTTGTTTTTTAATTAAAGTTTCGGTTTTTATGTTT	..(((((((.((((((.(((((.........))))))))))).)))))))...	18		-11	*	0
lcja-novel-miRx61	TGTCGAACTTGGGCGCTATGCA	22	GATGGCGCCAAAACTATCCGATTTCGCCATGTCGAACTTGGGCGCTATGCA	.((((((((.........((((........))))......)))))))).))	6		-33.86	*	0
lcja-novel-miRx62	TGCAATCTGGACCATTAATTTTAA	24	AATACGTTGATGTGGATCCAGCTCTTCTAAAGTGACGGAAATCACTTTAGAATAGAGTTATGCAATCTGGACCATTAATTTTAA	((...((((..((((.(((((((((((((((((((......))))))))))..)))).........))))))))))))).))))	12		-27.9	AATACGTTGATGTGGATCCAGCTCTTCTA	1
The novel miRNAs are predicted ony in flower
miRNA name	Mature sequnece		Pre-miRNA sequence	Pre-miRNA structure in dot/bracket format	Read number in flower		negative folding free energy (kcal/mol)	Star sequence	Star reads
lcja-novel-miRx63	ACGCTTTGGAAACCGTCGCAAAG	23	ACGCTTTGGAAACCGTCGCAAAGCCGTCACAAAAGACCATTTGTGACGGATTTTAATCTTTTGTGACGGTTTTTAACCCGTCG	(((..((((((((((((((((((((((((((((......)))))))))).........))))))))))))))))))..)))..	4		-42.4	*	0
lcja-novel-miRx64	AATTGCGGAGAAATTTAGAGA	21	TCTAACTTTCCGATCTGCAATTTTGAATGCAAATCCTCAATTCGAATTTGTTTTTCAAAATTGCGGAGAAATTTAGAGA	(((((.((((...((((((((((((((.((((((..((.....))))))))..)))))))))))))))))).)))))))	9		-33.41	*	0
lcja-novel-miRx65	TTGGCATTCTGTCTACCTCC	20	TTGGCATTCTGTCTACCTCCCAATACAACCACCACCACCAACCACCCTCTTCAATCAGTGTGTATATTGGTGGGAGGTAGGCATTTTGCCAACC	((((((...((((((((((((............((((.....(((.((........)).))).....))))))))))))))))...))))))..	29		-34.3	GGAGGTAGGCATTTTGCCAACC	1
lcja-novel-miRx66	AGAGTATCACGTGTCATGTTTATG	24	AGAGTATCACGTGTCATGTTTATGTGGTGTTTAACATTCAATGGACATGCAGTACAATTGCCATGTGAATTCACTTTGTGGTACGTGTTCAATTGTTATAGGGCATCATCATATAAACATAACACGTGGTACTCTGT	((((((((((((((.((((((((((((((.........(((((((((((.........(((((((((....)))...))))))))))))).))))...........)))))))))))))).))))))))))))))..	254		-54.1	TGGTACGTGTTCAATTGTTATAGGGC	5
lcja-novel-miRx67	AAATTGCGGAGAAATTTAGAGA	22	TCTAACTTTCCGATCTGCAATTTTGAATGCAAATCCTCAATTCGAATTTGTTTTTCAAAATTGCGGAGAAATTTAGAGA	(((((.((((...((((((((((((((.((((((..((.....))))))))..)))))))))))))))))).)))))))	9		-31.3	TCTAACTTTCCGATCTGCAATTTTG	1
lcja-novel-miRx68	AACACGTAGTACCCTCAAAGCATG	24	TGCTATTAGGGTACAACGTGTTCATGCTTAACACTAATAAAAATATGACTCCAATCATGGTTGCACATGTGTTGTGTTTTTATTGGTGTTGAACATAAACACGTAGTACCCTCAAAGCATG	((((...(((((((.(((((((.(((.((((((((((((((((((((((......((((......)))).)))))))))))))))))))))).))).))))))).)))))))...))))..	36		-53.6	*	0
lcja-novel-miRx69	TACAATACATAGAAGCATGGCAGT	24	TGCCATGGTTGTTTGTATTGTACTTTTGGCACAAGCCTTCTAAAAGTACAATACATAGAAGCATGGCAGT	(((((((.((...(((((((((((((((((....)))....))))))))))))))...)).)))))))..	47		-33.6	TGCCATGGTTGTTTGTATTGTACTT	2
lcja-novel-miRx70	AATTTTGCATATAAAATGGGGGGC	24	AATTTTGCATATAAAATGGGGGGCAAAGTCAAAAAAACCTATGCCACCTTGTTGAGAGTAATATTGAATTAG	(((((....(((..((..(((((((.((..........)).)))).)))..))....))).....)))))))	8		-27	*	0
lcja-novel-miRx71	CAACTCATTAATGCACCTGGTA	22	CCGATGTATTAATGGGTTTGTACATTCTCGGAACTTACAACTCATTAATGCACCTGGTA	(((.((((((((((((((.(((..(((...)))..)))))))))))))))))..)))))	9		-44	*	0
lcja-novel-miRx72	ATCAGATCATGTGGTAGCTTCACC	24	TGAAGCTGCCAGCATGATCTAAACCTCCCTACTTTGTCGAGGGAAGATCAGATCATGTGGTAGCTTCACC	(((((((((((.((((((((.....(((((.........))))).....)))))))))))))))))))..	35		-34.9	TGAAGCTGCCAGCATGATCTAAACCTC	2
lcja-novel-miRx73	GTTTCTGATCTGGGTTTTA	19	GTTTCTGATCTGGGTTTTAAGTTATTTTTTGCATATGAACTGAGATTAAAATGA	.....((((((.(((((...((........))....))))).))))))......	12		-10.7	*	0
lcja-novel-miRx74	ATGTACAACTCAGCAATGCACCCA	24	GGTGCATTGATAGATTGTACATTCTTGAGATGTACAACTCAGCAATGCACCCA	(((((((((..((.(((((((((.....)))))))))))...)))))))))))	6		-40.4	*	0
lcja-novel-miRx75	AAAACACTTGGTAGCACTCCCACT	24	AAAACACTTGGTAGCACTCCCACTTTCATTTGGTTCTTCACAACCAAGTAAAGTGTTTATTAATCGGTTTTTG	(((((..(((((((......((((((.((((((((......)))))))))))))).)))))))...)))))))	10		-28.6	*	0
lcja-novel-miRx76	ACCGAGGACTGGACCGAATTTAAT	24	AATACTCGGTTCAGTTCGGTTTTATAGGGTTTTTTAAACTATAGGACCGAGGACTGGACCGAATTTAAT	.....((((((((((((((((((((((..(.....)..))))))))))))..)))))))))).......	28		-35.1	*	0
lcja-novel-miRx77	TAGAGTGAAATGACTTAAAAGCCC	24	TAGAGTGAAATGACTTAAAAGCCCCTCAAGCCCTTGATATCCTTGCCCACTCCAGAATAGAAGTGGCTTGACTTGATGGGGGCTTTTCAGACATTTCACTCTTTT	.(((((((((((.((.(((((((((((((((((((..(((.((..........)).))).))).))))))).......))))))))).)).)))))))))))...	38		-41.7	*	0
lcja-novel-miRx78	AACTGCTGACTCGTTGATTCG	21	AACTGCTGACTCGTTGATTCGAGAACTCACCAATGCATAAAAATCATACAGGTGAGTTTCTGGTTCAACGATGCAGGAGTTGT	((((.(((..(((((((..((..((((((((.(((.((....)))))...))))))))..))..)))))))..))).))))))	773		-37.3	GTTCAACGATGCAGGAGTTGT	9
lcja-novel-miRx79	AATTCCACTCGGTTCTTTAGGATC	24	TACTAAGGAACCGAGGGAGGCTTTGGGGCATTTTTTCAATTCCACTCGGTTCTTTAGGATC	..(((((((((((((((((...((((((.....)))))))))).)))))))))))))....	38		-25.9	*	0
lcja-novel-miRx80	CAAACTTGGGACTGTGTGGGTA	22	CAAACTTGGGACTGTGTGGGTAGACCCACAGTCTCAGGTTCCGA	..((((((((((((((.((.....))))))))))))))))....	39		-41.9	*	0
lcja-novel-miRx81	TGGCCATAGACCGTGTATGGTA	22	TGGCCATAGACCGTGTATGGTAAACTTCAGTTTATGAGAGAAACTCAAGTTGGCATCGAATTTTACCATACATAGCTTTGGCCATG	((((((.((.(..(((((((((((.(((.(((..((((.....))))....)))...))).)))))))))))..))).))))))))	11		-34.8	CCATACATAGCTTTGGCCATG	5
lcja-novel-miRx82	AGAGAATCCAGGATGAACGCTT	22	GCGTGTAAAGGCCGTGGAGACTTTGACCGAATGAAGAGGGATCAATTGATAGAAATTTTTATTGAGGAAGAGAATCCAGGATGAACGCTT	((((.......((.((((..((((..((.((((((((...(((....))).....))))))))..)).))))..))))))....))))..	8		-30.2	GCGTGTAAAGGCCGTGGAGACTTTGA	1
lcja-novel-miRx83	TGATGAAAATTCGTTGCTAAAGAC	24	CTTTAGCGACGGATTTTCATCGTGAAAACACAAGAAGATGTTTTTTGGTGATGAAAATTCGTTGCTAAAGAC	((((((((((((((((((((((..((((.(((......))).))))..))))))))))))))))))))))))	36		-51.01	*	0
lcja-novel-miRx85	TTACTTAATGTGGGGCCTTGCATC	24	TGCATAGGCCTTACAATACAATTACACTCCTGTGTCTTTTACTTAATGTGGGGCCTTGCATC	((((.((((((((((.((.((..((((....))))..))....)).))))))))))))))))	10		-27	*	0
lcja-novel-miRx86	AGGGCGAACTTGGGACTGTGT	21	AGGGCGAACTTGGGACTGTGTGTGTTGATGCACGGTCTCCGGTTCGTTTCCC	.(((((((((.((((((((((((....)))))))))))).)))))))))..)	4		-40.2	*	0
lcja-novel-miRx87	GCCCGTCTAGCTCAGTTGG	19	AACCGAGCGCGGACGGCGAACTGGAGGGGACCACGCATAATATAAATATATATTATATGTGCGATCCCCAACACAACCAAGCCCGTCTAGCTCAGTTGG	(((.((((..(((((((....((..(((((.((((.((((((((....)))))))).))))...)))))..)).......)).))))).)))).)))..	9		-35	*	0
lcja-novel-miRx88	TGGTGTTGGATCGGTTTGGCCT	22	TTCAATTTCGGACCAGTACACCTTTTTGGTGTTGGATCGGTTTGGCCT	.((((..((((.(((..(((((.....)))))))).)))).))))...	114		-23.2	TTCAATTTCGGACCAGTACACCTTT	2
lcja-novel-miRx89	TTAAGTTGGACGGAAATGGGG	21	CCGTTCCGTCCAAATTTTCTGTTTAAGTTGGACGGAAATGGGG	(((((((((((((.((........)).)))))))).)))))..	13		-31	*	0
lcja-novel-miRx90	ATGTGTCGTGTTTTTATTGGTGTT	24	TACCAATAAAGATATGATACATGTCCAACATTGTGTTACATACTTCCCACCAAGTTAGCACATGTGTCGTGTTTTTATTGGTGTT	(((((((((((((((((((((((((.(((...(((............)))...))).).))))))))))))))))))))))))))	5		-38.9	*	0
lcja-novel-miRx91	GTACGGACCGGGCCTTTTTATGAC	24	GTACGGACCGGGCCTTTTTATGACGTTTTTTCGTCGTAAAAACATCCGGATGTTTCCGTACCA	((((((((((((..(((((((((((......)))))))))))..))))).....)))))))))	12		-38.6	*	0
lcja-novel-miRx92	GTTGAACCCCAAGGAGCCATCTGC	24	AGATGGCTCTCCAGTGTTCAATCTAAAAGAAAATTTGTTGGAATGCTCAATATTACCATTGAAGACCTTGATTGCACGGTCTCCCGGAGATTTCTTCGCATCTGAGAGAAAATGTAAAGCTCTCTCCGCAGGATTGTGTAATCAAGGAATTAGTTTGTGCATTTCCAACAGCTTTCCATTTAGGTTGAACCCCAAGGAGCCATCTGC	((((((((((.....((((((((((((.((((..((((((((((((.(((.......(((((...(((((((((((((((((..((((((...(((.((((..........)))).)))...))))))..)))))))))))))))))..)))))))).))).))))))))).))))..)))))))))))).....))))))))))..	14		-84.8	AGATGGCTCTCCAGTGTTCAATCTAAA	1
lcja-novel-miRx93	TCATTAATCGACTAGAATTAAAA	23	TAAATTAAAGTCGATTAAGATCTGCAATTAATCGTTCGTTGCACGATCATTAATCGACTAGAATTAAAA	..((((..((((((((((((((((((((.........)))))).)))).))))))))))..))))..))	5		-45.5	*	0
lcja-novel-miRx95	TTTCATAATCGTTAGACTTTGCCT	24	TTTCATAATCGTTAGACTTTGCCTCTTATATGCGGAGGAATATCAAAAAATTACATAAAA	((...((((..((.((..((.(((((.......)))))))..)).))..))))...))))	18		-26	*	0
lcja-novel-miRx96	AGGGCGAACTTGGGATTGTGTGGG	24	AGGGCGAACTTGGGATTGTGTGGGCAGGTGCACGTTCTCAGGTTCAATTCC	((...((((((((((.(((((........))))).))))))))))..))))	9		-49.3	*	0
lcja-novel-miRx97	AAGATTTATAGAGGAGGTTGGCCT	24	AAGATTTATAGAGGAGGTTGGCCTCGTATGAAAATATGGGTTAGTCCTCACCTGTAATAAGGTG	.....((((((..((((((((((.(((((....))))))))))).))))..)))))).....))	7		-28.69	*	0
lcja-novel-miRx98	GCTCCCTCTTCTTCTGTCATC	21	TGACAGAAGAGAGTGAGCACAACCCACCAATTGGCTAAACAAAATGTTTGCTTTTTGTGGGAGTGTGCTCCCTCTTCTTCTGTCATC	(((((((((((((.(((((((.(((((.((..(((.(((((...))))))))..)))))))..))))))).))).))))))))))..	67		-44.7	*	0
lcja-novel-miRx99	ACAACTCATGTAATGCACCCGATA	24	GCGGCATGCATTACATGGATTGTACCAAAATACAACAAAGGAACAACTCATGTAATGCACCCGATA	.(((..(((((((((((..((((.((.............)).))))..))))))))))).))).))	20		-56.92	GCGGCATGCATTACATGGATTGTAC	1
lcja-novel-miRx100	AAACCAGGACGATAATGAGAACGC	24	GTTCACAGACCCTCTCGGCCTACGTTTTTTGTGAAGCAAAGAAACCAGGACGATAATGAGAACGC	((((.((.......(((.(((...(((((((.....)))))))...))).)))...)).))))))	7		-39.9	*	0
lcja-novel-miRx101	GAGACGTCGCGGAGAGAGA	19	TCTCTTCGCGGCTCTCCTGAGCTTCTCTTCCGAGAGACGTCGCGGAGAGAGA	(((((((((((((((((.(((......))).).)))).))))))))))))).	10		-33.91	*	0
lcja-novel-miRx102	ATAAGAATAAGGCATTAGGGC	21	ATAAGAATAAGGCATTAGGGCTCAAAACCGTGTAAAATGCAACCTCTTCCCTTTGTCACCGTGTGAGCCTTAGTGCCTTATTCTTATAA	((((((((((((((((((((((((..((.(((((((...............)))).))).)).))))))))))))))))))))))))..	11		-40.9	*	0
lcja-novel-miRx103	ACATACTTGGTCCTTAAGGGC	21	CTTCAAGGATCAAGTATGTGCATATTGACTTGACTCTTAAGGATCGAGTATATGTATACATACTTGGTCCTTAAGGGC	(((.(((((((((((((((((((((..((((((..(....)..))))))))))))..))))))))))))))).)))))	4		-41.4	*	0
lcja-novel-miRx104	ATTAGAAAACAAGGACTGCAAACT	24	TAACTGTAACGTCAAATAAACCCTAATACATAATAATGTATTAGAAAACAAGGACTGCAAACT	(...((((..(((.........(((((((((....)))))))))........))))))).)))	11		-18.83	TAACTGTAACGTCAAATAAACCCTAATAC	2
lcja-novel-miRx105	CCAGATCTAACTCTTCCAGCTGA	23	AGTTGGAAGTTTGGATCAAGGCATGTTTTATTTTTTTACGTTTGGTATAAAATAGAAAATTATCTTTTTAATATCATACCGTGCCAGATCTAACTCTTCCAGCTGA	(((((((((.(((((((..((((((..............((.((((((.(((.(((......))).))).)))))).)))))))).)))))))..)))))))))..	84		-33.8	AGTTGGAAGTTTGGATCAAGGCATGT	4
lcja-novel-miRx106	AGCTCCTTGAAGTCCAATAGA	21	AGCTCCTTGAAGTCCAATAGAGGTTCTTGCTGGGTAGATTAAGCTGCTAAGCTATGGATCCACAGTCCTATCTATCAACTGAAGGATAGGTTTGCGGCTTGCATATCTCAGGAGCTTTATTGCCTAATGTTAGATCCCTTTTTGGATTGAAGGGAGCTCT	((((((((..(((((((.(((((.(((.(((((((((...(((((.((.((.((((...((.(((.(((((((.((....)).))))))).))).))....)))).)).)).)))))..)))))))..)).)))..))))))))))))..))))))))..	60		-63.8	*	0
lcja-novel-miRx107	TAGAGTGAAATGACTTAAAAGCCC	24	TAGAGTGAAATGACTTAAAAGCCCCTCAAGCCCTTGATATCCTTGCCCACTCCAGAATAGAAGTGGCTTGACTTGATGGGGGCTTTTCAGACATTTCACTCTTTT	.(((((((((((.((.(((((((((((((((((((..(((.((..........)).))).))).))))))).......))))))))).)).)))))))))))...	38		-41.7	*	0
lcja-novel-miRx109	TTACAAAATGTGGGCGGCCATT	22	TTACAAAATGTGGGCGGCCATTGCTGTGTTAATTTGAATCCTAGCAATGGCCACTTCATTTTGCAAATT	((.(((((((.(((.(((((((((((..((......))..).)))))))))).))))))))))..))))	12		-34.8	*	0
lcja-novel-miRx110	AACGGATATGGTAAGAAAAGG	21	TCTTCTTGCAATATCCGTTGATTAACGCTTTAATCAAACGGACGGATATTGCTCAATCAACGGATATGGTAAGAAAAGG	..(((((((.(((((((((((((...((..((.((........)).))..))..))))))))))))).)))))))....	474		-27.2	TCTTCTTGCAATATCCGTTGATTAACGC	11
lcja-novel-miRx111	AATCCAAATTGTCAAACTGAAGTC	24	AATCCAAATTGTCAAACTGAAGTCCTATTATCAAGATGTGAGGGTCTTGTTTGACAATCTAACCAAT	.......((((((((((.((..((((..(((....)))..))))..)))))))))))).........	8		-27.97	*	0
lcja-novel-miRx112	CAAACGAGTGACTGTTAAACGATT	24	TCGTTTAACTGTCGCTTGCTTGAAATCAAGCGAGTATGTTAACAAATATTCGCTTAATGTCAAACGAGTGACTGTTAAACGATT	(((((((((.((((((((.((((.((.((((((((((........)))))))))).)).)))).)))))))).)))))))))))	25		-43	*	0
lcja-novel-miRx113	TTGGCATTCTGTCTACCTCC	20	TTGGCATTCTGTCTACCTCCCAATACAACCACCACCACCAACCACCCTCTTCAATCAGTGTGTATATTGGTGGGAGGTAGGCATTTTGCCAACC	((((((...((((((((((((............((((.....(((.((........)).))).....))))))))))))))))...))))))..	29		-34.3	GGTGGGAGGTAGGCATTTTGCCAACC	2
lcja-novel-miRx114	GAATCCTCAGTCGTTGCCGGC	21	CGGCGAGGCTGAGACTGTTCCTGTTTCCGGCGAATCCTCAGTCGTTGCCGGC	(((((((((((((...(((((((....))).)))).))))))).))))))))	2		-34.67	*	0
lcja-novel-miRx116	GAAGCTCAAGAAAGCTGTGGGACG	24	TTCCACAGCTTTCTTGAACTTCTTTTAATTACTTCTAAATCAATCTTGATTTGGCTAAAATACACACAATTAAGAAGCTCAAGAAAGCTGTGGGACG	(((((((((((((((((.((((((..........((((((((....)))))))).................)))))).)))))))))))))))))..	17		-37.7	*	0
lcja-novel-miRx117	CGAGATCCGATCCATTGACAG	21	ATAAATGGATCGGATTCGGATCGAGATCCGATCCATTGACAG	...(((((((((((((((...))).)))))))))))).....	15		-32.4	*	0
lcja-novel-miRx118	CAAAACTCGAACCAAATGAACACT	24	TGCTCGTTTGGTTCGAATTTTTGTTGGTGGATCTTGAAATGGTAATTTCACACCGAGAATTTGAGTCTCATTAACATATGACTCAGTCTCTTAACATTAACTATTTTACTATTTTAGGATTATGGGAACGAATCAAAACTCGAACCAAATGAACACT	((.(((((((((((((.((((((((....((((((((((((((((.........((((..(((((((............)))))))))))...............)))))))))))))))).....)))))....))).))))))))))))).))..	26		-46	TGCTCGTTTGGTTCGAATTTTTGT	1
lcja-novel-miRx119	TTGATTCCGTCGTTTTACCAGG	22	TTGATTCCGTCGTTTTACCAGGTACCCAAGCACAACTGGAAAACATGGAGGACAGA	....((((((.(((((.((((..............)))))))))))))))....))	8		-29.34	*	0
lcja-novel-miRx120	ATAGGACCGAGGTAATGTGCACAT	24	GTACACATTACCACGGTCATATACGGCCGAGCCAATATAGGACCGAGGTAATGTGCACAT	((.(((((((((.(((((.((((.(((...)))..)))).))))).))))))))).))..	37		-28.1	GTACACATTACCACGGTCATATACGG	2
lcja-novel-miRx121	AAGAATACAATATTGCTCGGGCAT	24	AAGAATACAATATTGCTCGGGCATTGCTTTGAGAATAGCATTGCCCGACTTTTATTGTCTAACCTTGG	(((...((((((..(.(((((((.((((........)))).))))))).)..)))))).....)))))	7		-30.8	*	0
lcja-novel-miRx122	AATTCCACTCGGTTCTTTAGGATC	24	TACTAAGGAACCGAGGGAGGCTTTGGGGCATTTTTTCAATTCCACTCGGTTCTTTAGGATC	..(((((((((((((((((...((((((.....)))))))))).)))))))))))))....	38		-25.9	*	0
lcja-novel-miRx123	ATCTCTCCGCCCACGTCTCCGA	22	ATCTCTCCGCCCACGTCTCCGACCTCGTTAAACTGATCTCCGACCATCCGACCGACGAGATCGGAGGTGTGGTGGACGAGATTG	(((((((((((.((..((((((.((((((...(.(((........))).)...)))))).))))))..)))))))).)))))))	52		-46.7	GGAGGTGTGGTGGACGAGATTG	1
lcja-novel-miRx124	GGCCATAGGTTCGAATCCTG	20	GGAGTGTTAACCCGGCCACCCAACAGAACAAATCAGGAGTGGGGTGGCCATAGGTTCGAATCCTG	(((...(.((((.((((((((.((..............)).))))))))...)))).)..)))))	43		-37.74	*	0
