# Supplementary material for: Genome-Wide Identification and Characterization of MicroRNAs and Target Genes in Lonicera japonica
Source: PLoS One. 2016 Oct 6;11(10):e0164140. doi: 10.1371/journal.pone.0164140 (PMC5053492; doi:10.1371/journal.pone.0164140)
Supplement: S4 Table — (XLSX) [file pone.0164140.s006.xlsx]

## Sheet: leaf-VS-flower.GeneDiffExpFilte
miRNA name	leaf-Expression	flower-Expression	leaf-RPKM	flower-RPKM	log2 Ratio(flower/leaf)	Up-Down-Regulation(flower/leaf)	P-value	FDR
lcja-miR393a	35	0	0.001	2.79372	11.448	Down	7.15e-11	1.5e-10
lcja-miR393b	700	0	0.001	3.79147	11.8885	Down	1.79e-14	4.31e-14
lcja-miR160	1704	0	0.001	2.49439	11.2845	Down	8.61e-10	1.73e-09
lcja-miR171a	222	0	0.001	1.09753	10.1	Down	9.51e-05	0.000133648
lcja-miR159d	1205	875	0.001	0.897981	9.81054	Down	0.000499766	0.000669277
lcja-miR159c	1205	875	6.94999	14.9663	1.10664	Down	4.43e-09	7.99e-09
lcja-miR167a	19360	7712	5.17388	36.2186	2.80741	Down	1.45e-68	5.63e-68
lcja-miR167b	125840	50128	13.9772	0.001	-13.7708	Down	9.85e-46	3.32e-45
lcja-miR167c	14520	5784	67.0287	216.413	1.69094	Down	1.74e-210	1.05e-209
lcja-miR156a	1107	8595	230.045	74.732	-1.62212	Up	2.19e-201	1.25e-200
lcja-miR156b	40221	312285	0.001	39.2118	15.259	Up	2.35e-142	1.23e-141
lcja-miR156c	66605	134470	175.912	426.341	1.27716	Up	1.08e-270	7.75e-270
lcja-miR6149	2168	1132	50.9666	120.828	1.24534	Down	3.79e-75	1.55e-74
lcja-miR403	37882	21112	63.2449	147.868	1.22528	Down	2.93e-89	1.34e-88
lcja-miR319b	30540	46596	550.284	239.561	-1.19978	Up	2e-305	1.91e-304
lcja-miR319c	7635	11649	6.71832	0.001	-12.7139	Up	2.48e-22	7e-22
lcja-miR172	0	444	3.24333	0.001	-11.6633	Up	3.95e-11	8.53e-11
lcja-miR408	255	1470	12.2783	2.09529	-2.55089	Up	1.46e-20	3.97e-20
lcja-miR396a	241118	815734	1646.3	595.461	-1.46715	Up	0	0
lcja-miR396b	287786	973618	556.462	236.867	-1.2322	Up	0	0
lcja-miR164	9204	28143	38.2249	15.8643	-1.26873	Up	9.92e-25	2.99e-24
lcja-novel-miRx7	1720	295	80574.9	11932.8	-2.7554	Down	3.62524e-292	1.06038e-290
lcja-novel-miRx78	0	773	0.001	31267.9	24.8982	Up	1.17828e-209	1.96941e-208
lcja-novel-miRx21	175	0	8198.03	0.001	-22.9668	Down	3.19056e-59	4.14773e-58
lcja-novel-miRx54	101	0	4731.43	0.001	-22.1738	Down	1.68035e-34	1.96601e-33
lcja-novel-miRx3	62	311	2904.44	12580	2.11479	Up	1.13001e-33	1.20192e-32
lcja-novel-miRx88	0	114	0.001	4611.31	22.1367	Up	1.63651e-31	1.59559e-30
lcja-novel-miRx36	74	0	3466.59	0.001	-21.7251	Down	1.75963e-25	1.58366e-24
lcja-novel-miRx6	13	122	608.996	4934.91	3.01852	Up	2.80894e-20	2.19097e-19
lcja-novel-miRx123	0	52	0.001	2103.4	21.0043	Up	9.4173e-15	6.48132e-14
lcja-novel-miRx39	49	4	2295.45	161.8	-3.82649	Down	1.11149e-12	7.22469e-12
lcja-novel-miRx124	0	43	0.001	1739.35	20.7301	Up	2.5517e-12	1.57131e-11
lcja-novel-miRx80	0	39	0.001	1577.55	20.5893	Up	3.07696e-11	1.80002e-10
lcja-novel-miRx5	47	6	2201.76	242.7	-3.18141	Down	1.26781e-10	6.74244e-10
lcja-novel-miRx83	0	36	0.001	1456.2	20.4738	Up	1.99108e-10	1.01286e-09
lcja-novel-miRx25	24	0	1124.3	0.001	-20.1006	Down	8.8953e-09	4.163e-08
lcja-novel-miRx34	24	0	1124.3	0.001	-20.1006	Down	8.8953e-09	4.00288e-08
lcja-novel-miRx76	0	28	0.001	1132.6	20.1112	Up	2.89516e-08	1.25457e-07
lcja-novel-miRx47	21	0	983.763	0.001	-19.908	Down	8.94096e-08	3.73604e-07
lcja-novel-miRx40	21	0	983.763	0.001	-19.908	Down	8.94096e-08	3.60721e-07
lcja-novel-miRx112	0	25	0.001	1011.25	19.9477	Up	1.87344e-07	7.30641e-07
lcja-novel-miRx38	20	0	936.917	0.001	-19.8376	Down	1.92956e-07	7.28255e-07
lcja-novel-miRx48	16	0	749.534	0.001	-19.5156	Down	4.1856e-06	1.44034e-05
lcja-novel-miRx17	16	0	749.534	0.001	-19.5156	Down	4.1856e-06	1.39919e-05
lcja-novel-miRx33	13	0	608.996	0.001	-19.2161	Down	4.2071e-05	0.000129534
lcja-novel-miRx62	12	0	562.15	0.001	-19.1006	Down	9.07942e-05	0.000265573
lcja-novel-miRx117	0	15	0.001	606.751	19.2107	Up	9.45946e-05	0.000269941
lcja-novel-miRx46	11	0	515.305	0.001	-18.9751	Down	0.000195944	0.000545845
lcja-novel-miRf026	0	13	0.001	525.851	19.0043	Up	0.000328482	0.000893777
lcja-novel-miRx133	66	0	0.001	6.58519	12.685	Down	1.47e-24	4.36e-24
lcja-novel-miRx145	53	0	0.001	5.28811	12.3685	Down	7.06e-20	1.86e-19
lcja-novel-miRx49	47	0	0.001	4.68946	12.1952	Down	1.02e-17	2.63e-17
lcja-novel-miRx191	38	0	0.001	3.79147	11.8885	Down	1.79e-14	4.18e-14
lcja-novel-miRx17	32	0	0.001	3.19282	11.6406	Down	2.59e-12	5.65e-12
lcja-novel-miRx186	25	0	0.001	2.49439	11.2845	Down	8.61e-10	1.7e-09
lcja-novel-miRx188	24	0	0.001	2.39462	11.2256	Down	1.97e-09	3.65e-09
lcja-novel-miRx85	20	0	0.001	1.99551	10.9625	Down	5.45e-08	8.79e-08
lcja-novel-miRx189	18	0	0.001	1.79596	10.8105	Down	2.86e-07	4.49e-07
lcja-novel-miRx70	0	29	2.23944	0.001	-11.1289	Up	6.8e-08	1.09e-07
lcja-novel-miRx165	0	254	19.6144	0.001	-14.2596	Up	6.62e-64	2.48e-63
lcja-novel-miRx50	0	36	2.77999	0.001	-11.4409	Up	1.23e-09	2.31e-09
lcja-novel-miRx57	0	35	2.70277	0.001	-11.4002	Up	2.18e-09	3.97e-09
lcja-novel-miRx8	83	0	0.001	8.28138	13.0157	Down	1.1e-30	3.46e-30
lcja-novel-miRx73	12	0	0.001	1.19731	10.2256	Down	4.15e-05	6.17e-05
lcja-novel-miRx77	0	38	2.93444	0.001	-11.5189	Up	3.91e-10	7.93e-10
lcja-novel-miRx84	0	16	1.23555	0.001	-10.2709	Up	0.000117219	0.000161706
lcja-novel-miRx12	0	14	1.08111	0.001	-10.0783	Up	0.00036888	0.000496903
lcja-novel-miRx105	37	0	0.001	3.6917	11.8501	Down	4.1e-14	9.48e-14
lcja-novel-miRx24	0	30	2.31666	0.001	-11.1778	Up	3.84e-08	6.32e-08
lcja-novel-miRx110	0	474	36.6033	0.001	-15.1597	Up	1.13e-118	5.75e-118
lcja-novel-miRx116	0	17	1.31277	0.001	-10.3584	Up	6.61e-05	9.64e-05
lcja-novel-miRx181	0	26	2.00777	0.001	-10.9714	Up	3.8e-07	5.92e-07
