# Supplementary material for: Genome-Wide Identification and Characterization of MicroRNAs and Target Genes in Lonicera japonica
Source: PLoS One. 2016 Oct 6;11(10):e0164140. doi: 10.1371/journal.pone.0164140 (PMC5053492; doi:10.1371/journal.pone.0164140)
Supplement: S5 Table — (XLS) [file pone.0164140.s007.xls]

## Sheet: Sheet1
miRNA	target number	targets
lcja-miR156a	14	comp71444_c0_seq1|~comp85610_c0_seq1|~comp101855_c1_seq1|~comp121833_c0_seq1|~comp122052_c0_seq1|~comp131290_c1_seq1|~comp138166_c2_seq2|~comp149687_c1_seq1|~comp151516_c0_seq1|~comp152145_c0_seq1|~comp152145_c1_seq1|~comp157320_c3_seq5|~comp2928955_c0_seq1|~comp4675454_c0_seq1
lcja-miR156b	14	comp157999_c3_seq1|~comp4675454_c0_seq1|~comp71444_c0_seq1|~comp85610_c0_seq1|~comp101855_c1_seq1|~comp121833_c0_seq1|~comp122052_c0_seq1|~comp131290_c1_seq1|~comp138166_c2_seq2|~comp149687_c1_seq1|~comp151516_c0_seq1|~comp152145_c0_seq1|~comp152145_c1_seq1|~comp157320_c3_seq5
lcja-miR156c	14	comp5625_c0_seq1|~comp85610_c0_seq1|~comp101855_c1_seq1|~comp122052_c0_seq1|~comp131290_c1_seq1|~comp138166_c2_seq2|~comp149687_c1_seq1|~comp151516_c0_seq1|~comp152145_c0_seq1|~comp152145_c1_seq1|~comp157320_c3_seq5|~comp716397_c0_seq1|~comp1283512_c0_seq1|~comp2928955_c0_seq1
lcja-miR159a	10	comp55999_c0_seq1|~comp105896_c0_seq1|~comp135134_c1_seq1|~comp143521_c0_seq1|~comp146538_c0_seq7|~comp147506_c0_seq2|~comp148149_c4_seq5|~comp829989_c0_seq1|~comp2243227_c0_seq1|~comp3607022_c0_seq1
lcja-miR159b	12	comp55999_c0_seq1|~comp142947_c0_seq1|~comp143521_c0_seq1|~comp146538_c0_seq7|~comp147506_c0_seq2|~comp148149_c4_seq5|~comp156181_c0_seq2|~comp158294_c0_seq1|~comp829989_c0_seq1|~comp1390350_c0_seq1|~comp2243227_c0_seq1|~comp3607022_c0_seq1
lcja-miR159c	22	comp193_c0_seq1|~comp55999_c0_seq1|~comp63085_c0_seq1|~comp105896_c0_seq1|~comp135134_c1_seq1|~comp142947_c0_seq1|~comp143227_c2_seq2|~comp143521_c0_seq1|~comp146538_c0_seq7|~comp147506_c0_seq2|~comp148149_c4_seq5|~comp148509_c1_seq1|~comp152214_c0_seq2|~comp153218_c0_seq1|~comp155112_c0_seq1|~comp155233_c0_seq2|~comp156181_c0_seq2|~comp158294_c0_seq1|~comp829989_c0_seq1|~comp1390350_c0_seq1|~com…
lcja-miR159d	17	comp26493_c0_seq1|~comp42090_c0_seq1|~comp55999_c0_seq1|~comp100295_c0_seq1|~comp105896_c0_seq1|~comp135134_c1_seq1|~comp142947_c0_seq1|~comp147506_c0_seq2|~comp148509_c1_seq1|~comp150528_c3_seq1|~comp153121_c0_seq2|~comp154690_c0_seq27|~comp155112_c0_seq1|~comp158294_c0_seq1|~comp1390350_c0_seq1|~comp3607022_c0_seq1|~comp7648269_c0_seq1
lcja-miR160	5	comp146977_c0_seq3|~comp149477_c0_seq1|~comp156376_c0_seq1|~comp158568_c0_seq5|~comp158571_c0_seq1
lcja-miR162	1	comp158091_c0_seq2
lcja-miR164	4	comp109677_c0_seq1|~comp151039_c0_seq1|~comp2633430_c0_seq1|~comp2771228_c0_seq1
lcja-miR165	1	comp144324_c0_seq1
lcja-miR166a	2	comp144324_c0_seq1|~comp144324_c0_seq3
lcja-miR166b	1	comp144324_c0_seq1
lcja-miR167a	5	comp106073_c0_seq1|~comp109436_c0_seq1|~comp136798_c0_seq1|~comp136798_c0_seq3|~comp155083_c0_seq1
lcja-miR167b	3	comp106073_c0_seq1|~comp109436_c0_seq1|~comp155083_c0_seq1
lcja-miR167c	4	comp106073_c0_seq1|~comp109436_c0_seq1|~comp136798_c0_seq1|~comp136798_c0_seq3
lcja-miR168	3	comp27195_c0_seq1|~comp155018_c0_seq1|~comp155018_c0_seq3
lcja-miR171a	5	comp44072_c0_seq1|~comp111343_c0_seq1|~comp138624_c0_seq1|~comp155587_c0_seq1|~comp156739_c0_seq3
lcja-miR171b	5	comp44072_c0_seq1|~comp111343_c0_seq1|~comp146910_c0_seq1|~comp156739_c0_seq3|~comp3132994_c0_seq1
lcja-miR171p	6	comp44072_c0_seq1|~comp111343_c0_seq1|~comp146910_c0_seq1|~comp55451_c0_seq1|~comp156739_c0_seq3|~comp3132994_c0_seq1
lcja-miR172	7	comp38921_c0_seq1|~comp115977_c0_seq1|~comp150301_c0_seq1|~comp150489_c1_seq1|~comp155109_c5_seq1|~comp135379_c0_seq1|~comp2354289_c0_seq1
lcja-miR172e	8	comp38921_c0_seq1|~comp115977_c0_seq1|~comp150301_c0_seq1|~comp150489_c1_seq1|~comp155109_c5_seq1|~comp135379_c0_seq1|~comp55489_c0_seq1|~comp2354289_c0_seq1
lcja-miR319a	5	comp55999_c0_seq1|~comp135134_c1_seq1|~comp147506_c0_seq2|~comp157041_c1_seq1|~comp158294_c0_seq1
lcja-miR319b	7	comp55999_c0_seq1|~comp135134_c1_seq1|~comp141849_c0_seq1|~comp147506_c0_seq2|~comp157041_c1_seq1|~comp158294_c0_seq1|~comp1059274_c0_seq1
lcja-miR319c	11	comp26493_c0_seq1|~comp55999_c0_seq1|~comp56615_c0_seq1|~comp105896_c0_seq1|~comp115765_c0_seq1|~comp130229_c0_seq1|~comp134120_c2_seq1|~comp143227_c2_seq2|~comp147506_c0_seq2|~comp150381_c0_seq1|~comp151586_c0_seq1|~comp158294_c0_seq1|~comp1059274_c0_seq1|~comp1390350_c0_seq1|~comp1419493_c0_seq1|~comp2622534_c0_seq1|~comp5091175_c0_seq1
lcja-miR393	3	comp93884_c0_seq1|~comp140038_c0_seq1|~comp7655274_c0_seq1
lcja-miR393a	2	comp143319_c1_seq1|~comp154371_c0_seq1
lcja-miR393b	2	comp143319_c1_seq1|~comp154371_c0_seq1
lcja-miR394	5	comp137208_c0_seq1|~comp140836_c0_seq1|~comp149244_c0_seq2|~comp154100_c0_seq1|~comp4412935_c0_seq1
lcja-miR396a	8	comp103837_c0_seq1|~comp108950_c0_seq1|~comp136788_c1_seq1|~comp144811_c0_seq1|~comp155085_c0_seq1|~comp157562_c0_seq1|~comp680298_c0_seq1|~comp2600082_c0_seq1
lcja-miR396b	3	comp103837_c0_seq1|~comp108950_c0_seq1|~comp144811_c0_seq1
lcja-miR398	2	comp158350_c0_seq1|~comp37110_c1_seq1
lcja-miR403	5	comp143359_c0_seq1|~comp148865_c0_seq1|~comp152567_c3_seq1|~comp153285_c2_seq1|~comp156576_c0_seq1
lcja-miR408	4	comp99297_c1_seq1|~comp130511_c1_seq1|~comp145458_c0_seq1|~comp1385800_c0_seq1
lcja-miR6149	9	comp106914_c0_seq1|~comp114465_c0_seq1|~comp114672_c0_seq1|~comp126609_c0_seq1|~comp147952_c0_seq1|~comp147952_c0_seq2|~comp156727_c0_seq1|~comp158178_c0_seq5|~comp3794747_c0_seq1
lcja-novel-miRx1	2	comp100241_c2_seq1|~comp2139318_c0_seq1
lcja-novel-miRx64	9	comp100991_c2_seq1|~comp101490_c0_seq2|~comp104332_c1_seq1|~comp105296_c1_seq1|~comp1527037_c0_seq1|~comp1635694_c0_seq1|~comp797901_c0_seq1|~comp97133_c3_seq5|~comp97460_c0_seq1
lcja-novel-miRx67	5	comp100991_c2_seq1|~comp1635694_c0_seq1|~comp96713_c0_seq2|~comp97133_c3_seq5|~comp97460_c0_seq1
lcja-novel-miRx71	36	comp100834_c0_seq3|~comp1011266_c0_seq1|~comp102263_c0_seq4|~comp102530_c0_seq7|~comp102884_c0_seq2|~comp103967_c0_seq3|~comp104477_c1_seq5|~comp104797_c1_seq1|~comp104977_c0_seq1|~comp105797_c1_seq12|~comp1136236_c0_seq1|~comp1313386_c0_seq1|~comp1336291_c0_seq1|~comp13968_c0_seq1|~comp1446009_c0_seq1|~comp1883806_c0_seq1|~comp1931457_c0_seq1|~comp2229176_c0_seq1|~comp2590726_c0_seq1|~comp3476_c…
lcja-novel-miRx70	45	comp100732_c1_seq1|~comp101562_c0_seq4|~comp102774_c1_seq1|~comp103050_c5_seq4|~comp105530_c0_seq1|~comp106161_c2_seq3|~comp1126260_c0_seq1|~comp12398_c0_seq1|~comp1303854_c0_seq1|~comp1305133_c0_seq1|~comp1382630_c0_seq1|~comp14568_c0_seq1|~comp15200_c0_seq1|~comp1649643_c0_seq1|~comp16684_c0_seq1|~comp1934585_c0_seq1|~comp1990139_c0_seq1|~comp2056524_c0_seq1|~comp21015_c0_seq1|~comp2228025_c0_s…
lcja-novel-miRx74	18	comp1011266_c0_seq1|~comp102884_c0_seq2|~comp104477_c1_seq5|~comp105048_c1_seq3|~comp16234_c0_seq1|~comp2229176_c0_seq1|~comp3971395_c0_seq1|~comp66194_c0_seq1|~comp68997_c0_seq1|~comp69445_c1_seq1|~comp70106_c0_seq1|~comp712477_c0_seq1|~comp73857_c0_seq1|~comp87423_c0_seq1|~comp887432_c0_seq1|~comp96719_c0_seq1|~comp978916_c0_seq1|~comp98349_c0_seq7
lcja-novel-miRx75	8	comp1216045_c0_seq1|~comp1233714_c0_seq1|~comp14734_c0_seq1|~comp20257_c0_seq1|~comp68194_c0_seq1|~comp74778_c0_seq1|~comp79713_c0_seq1|~comp89912_c0_seq1
lcja-novel-miRx80	22	comp100829_c1_seq1|~comp103529_c1_seq2|~comp106287_c0_seq1|~comp11849_c0_seq1|~comp1565018_c0_seq1|~comp1601004_c0_seq1|~comp2071642_c0_seq1|~comp3467000_c0_seq1|~comp56458_c0_seq1|~comp60721_c0_seq1|~comp68539_c0_seq1|~comp70359_c1_seq2|~comp72350_c0_seq1|~comp85106_c0_seq2|~comp86262_c0_seq1|~comp881500_c0_seq1|~comp90433_c0_seq1|~comp93247_c5_seq1|~comp95688_c0_seq1|~comp96121_c0_seq8|~comp964…
lcja-novel-miRx81	2	comp17840_c0_seq1|~comp89156_c0_seq1
lcja-novel-miRx82	2	comp1966568_c0_seq1|~comp381259_c0_seq1
lcja-novel-miRx83	2	comp1599211_c0_seq1|~comp761533_c0_seq1
lcja-novel-miRx85	1	comp2126198_c0_seq1
lcja-novel-miRx86	36	comp100829_c1_seq1|~comp101690_c0_seq4|~comp103169_c0_seq21|~comp103529_c1_seq2|~comp105120_c0_seq1|~comp106287_c0_seq1|~comp11849_c0_seq1|~comp1565018_c0_seq1|~comp1601004_c0_seq1|~comp1716407_c0_seq1|~comp1815785_c0_seq1|~comp19135_c0_seq1|~comp20461_c0_seq1|~comp23578_c0_seq1|~comp2966546_c0_seq1|~comp29914_c0_seq1|~comp3467000_c0_seq1|~comp49236_c0_seq1|~comp56458_c0_seq1|~comp58905_c0_seq1|~…
lcja-novel-miRx88	1	comp2545021_c0_seq1
lcja-novel-miRx89	6	comp100200_c3_seq1|~comp2736172_c0_seq1|~comp508068_c0_seq1|~comp9252_c0_seq1|~comp92684_c0_seq2|~comp98437_c0_seq6
lcja-novel-miRx90	6	comp2629238_c0_seq1|~comp2629238_c0_seq1|~comp81857_c0_seq1|~comp87596_c1_seq2|~comp95692_c0_seq1|~comp99178_c0_seq1
lcja-novel-miRx91	10	comp14881_c0_seq1|~comp28217_c0_seq1|~comp2986465_c0_seq1|~comp39862_c0_seq1|~comp67704_c1_seq1|~comp68448_c0_seq1|~comp68644_c1_seq2|~comp77027_c1_seq1|~comp92449_c0_seq2|~comp92785_c1_seq2
lcja-novel-miRx95	22	comp100438_c0_seq1|~comp101191_c0_seq1|~comp1035752_c0_seq1|~comp1377148_c0_seq1|~comp16891_c0_seq1|~comp2013364_c0_seq1|~comp2095053_c0_seq1|~comp2306_c0_seq1|~comp2367768_c0_seq1|~comp2500786_c0_seq1|~comp2727602_c0_seq1|~comp3496676_c0_seq1|~comp48399_c0_seq1|~comp639709_c0_seq1|~comp71857_c0_seq1|~comp79783_c1_seq1|~comp83765_c1_seq1|~comp83838_c0_seq1|~comp89441_c1_seq9|~comp90810_c0_seq2|~c…
lcja-novel-miRx96	25	comp100829_c1_seq1|~comp103529_c1_seq2|~comp106287_c0_seq1|~comp11849_c0_seq1|~comp1565018_c0_seq1|~comp1601004_c0_seq1|~comp1716407_c0_seq1|~comp2067349_c0_seq1|~comp2966546_c0_seq1|~comp3467000_c0_seq1|~comp49236_c0_seq1|~comp56458_c0_seq1|~comp58905_c0_seq1|~comp60721_c0_seq1|~comp67502_c0_seq1|~comp70359_c1_seq2|~comp72350_c0_seq1|~comp75359_c0_seq1|~comp85106_c0_seq2|~comp881500_c0_seq1|~com…
lcja-novel-miRx97	6	comp10503_c0_seq1|~comp1120735_c0_seq1|~comp2062472_c0_seq1|~comp31552_c0_seq1|~comp3583357_c0_seq1|~comp75585_c0_seq1
lcja-novel-miRx99	4	comp102704_c0_seq2|~comp1785411_c0_seq1|~comp89179_c0_seq1|~comp91116_c0_seq1
lcja-novel-miRx101	13	comp100766_c0_seq1|~comp101295_c0_seq15|~comp102846_c1_seq7|~comp1404902_c0_seq1|~comp23175_c0_seq1|~comp2585038_c0_seq1|~comp2713344_c0_seq1|~comp72387_c0_seq1|~comp87515_c0_seq1|~comp882481_c0_seq1|~comp88542_c0_seq1|~comp90436_c0_seq1|~comp9295_c0_seq1
lcja-novel-miRx103	12	comp105091_c1_seq4|~comp1277563_c0_seq1|~comp1611200_c0_seq1|~comp179622_c0_seq1|~comp2069403_c0_seq1|~comp77450_c0_seq1|~comp77450_c0_seq1|~comp90256_c1_seq1|~comp90256_c1_seq1|~comp90301_c0_seq1|~comp96516_c0_seq2|~comp99619_c1_seq2
lcja-novel-miRx104	3	comp101221_c0_seq8|~comp584016_c0_seq1|~comp907788_c0_seq1
lcja-novel-miRx112	3	comp100218_c1_seq1|~comp621542_c0_seq1|~comp94284_c1_seq1
lcja-novel-miRx114	1	comp95319_c0_seq1
lcja-novel-miRx117	15	comp100275_c2_seq10|~comp102083_c0_seq3|~comp105069_c0_seq1|~comp1128107_c0_seq1|~comp1329215_c0_seq1|~comp1368936_c0_seq1|~comp2180039_c0_seq1|~comp2235524_c0_seq1|~comp25895_c1_seq1|~comp66975_c0_seq1|~comp76222_c0_seq1|~comp82640_c0_seq1|~comp87501_c0_seq5|~comp91179_c0_seq1|~comp96628_c0_seq1
lcja-novel-miRx119	3	comp104267_c0_seq4|~comp18272_c0_seq1|~comp89849_c0_seq2
lcja-novel-miRx124	28	comp100304_c2_seq3|~comp101029_c0_seq5|~comp101785_c1_seq2|~comp102018_c0_seq1|~comp102119_c0_seq1|~comp102614_c0_seq2|~comp102774_c6_seq1|~comp102941_c3_seq2|~comp1933211_c0_seq1|~comp19694_c0_seq1|~comp2486024_c0_seq1|~comp2575419_c0_seq1|~comp2655392_c0_seq1|~comp3522531_c0_seq1|~comp49737_c0_seq1|~comp62187_c0_seq1|~comp658945_c0_seq1|~comp70082_c1_seq1|~comp737521_c0_seq1|~comp79659_c0_seq2|…
lcja-novel-miRx17	11	comp102952_c1_seq25|~comp102977_c0_seq3|~comp104678_c1_seq1|~comp104916_c0_seq6|~comp1307057_c0_seq1|~comp1314_c0_seq1|~comp1498345_c0_seq1|~comp87487_c0_seq3|~comp89588_c0_seq1|~comp96833_c1_seq3|~comp99696_c0_seq2
lcja-novel-miRx19	1	comp2896487_c0_seq1
lcja-novel-miRx21	39	comp100109_c3_seq1|~comp1011266_c0_seq1|~comp102224_c3_seq8|~comp102884_c0_seq2|~comp103967_c0_seq3|~comp104358_c3_seq2|~comp104477_c1_seq5|~comp104797_c1_seq1|~comp105242_c0_seq1|~comp1136236_c0_seq1|~comp1313631_c0_seq1|~comp1336291_c0_seq1|~comp13968_c0_seq1|~comp16234_c0_seq1|~comp3476_c0_seq1|~comp51570_c0_seq1|~comp53221_c0_seq1|~comp65124_c0_seq1|~comp66194_c0_seq1|~comp67946_c0_seq1|~comp…
lcja-novel-miRx22	3	comp104843_c0_seq3|~comp105499_c0_seq3|~comp487462_c0_seq1
lcja-novel-miRl013	6	comp1034406_c0_seq1|~comp105121_c0_seq1|~comp105567_c1_seq48|~comp105885_c0_seq2|~comp2270647_c0_seq1|~comp87064_c0_seq1
lcja-novel-miRl015	18	comp101107_c0_seq2|~comp102003_c1_seq8|~comp102139_c0_seq4|~comp105180_c0_seq2|~comp105244_c0_seq2|~comp105547_c0_seq5|~comp106161_c2_seq3|~comp12193_c0_seq1|~comp22716_c0_seq1|~comp3580801_c0_seq1|~comp424084_c0_seq1|~comp59709_c0_seq1|~comp76276_c0_seq1|~comp82897_c0_seq1|~comp94391_c3_seq12|~comp94863_c0_seq2|~comp96616_c0_seq3|~comp99820_c0_seq1
lcja-novel-miRl016	9	comp100023_c2_seq3|~comp104894_c2_seq1|~comp105430_c0_seq14|~comp105594_c1_seq1|~comp105902_c0_seq2|~comp1651025_c0_seq1|~comp80957_c1_seq1|~comp88459_c0_seq1|~comp99451_c2_seq1
lcja-novel-miRl017	7	comp1310540_c0_seq1|~comp14943_c0_seq1|~comp1613446_c0_seq1|~comp76398_c0_seq1|~comp79084_c0_seq1|~comp91822_c0_seq3|~comp95021_c1_seq6
lcja-novel-miRx3	184	comp100159_c0_seq4|~comp100419_c0_seq1|~comp100546_c0_seq3|~comp100695_c2_seq1|~comp100715_c1_seq4|~comp100797_c1_seq2|~comp100979_c0_seq2|~comp100989_c1_seq3|~comp101249_c3_seq1|~comp1013252_c0_seq1|~comp101562_c1_seq10|~comp101699_c0_seq5|~comp101809_c0_seq4|~comp101809_c0_seq4|~comp1018656_c0_seq1|~comp101922_c0_seq5|~comp102336_c2_seq1|~comp102774_c2_seq46|~comp102977_c0_seq3|~comp103063_c2_s…
lcja-novel-miRx32	8	comp100332_c0_seq9|~comp2386527_c0_seq1|~comp61772_c0_seq1|~comp63498_c0_seq1|~comp69810_c0_seq1|~comp70474_c0_seq1|~comp93265_c1_seq1|~comp96854_c0_seq2
lcja-novel-miRx33	1	comp1936856_c0_seq1
lcja-novel-miRx4	5	comp1024520_c0_seq1|~comp1024520_c0_seq1|~comp1041487_c0_seq1|~comp104332_c0_seq4|~comp2058823_c0_seq1
lcja-novel-miRx35	4	comp1577200_c0_seq1|~comp2930313_c0_seq1|~comp78609_c0_seq1|~comp91986_c0_seq1
lcja-novel-miRx5	1	comp82771_c0_seq1
lcja-novel-miRx36	9	comp101034_c0_seq1|~comp103250_c1_seq16|~comp2562545_c0_seq1|~comp4262016_c0_seq1|~comp48276_c0_seq1|~comp54724_c0_seq1|~comp787175_c0_seq1|~comp97343_c0_seq2|~comp99468_c0_seq1
lcja-novel-miRx6	13	comp1134874_c0_seq1|~comp378832_c0_seq1|~comp49334_c0_seq1|~comp49486_c0_seq1|~comp49682_c0_seq1|~comp50763_c0_seq1|~comp51780_c0_seq1|~comp58671_c0_seq1|~comp81319_c0_seq2|~comp86704_c1_seq1|~comp96307_c0_seq1|~comp98027_c0_seq3|~comp99994_c0_seq4
lcja-novel-miRx38	70	comp101099_c1_seq10|~comp101149_c2_seq2|~comp101629_c1_seq1|~comp101699_c2_seq1|~comp101864_c3_seq1|~comp1019780_c0_seq1|~comp102227_c1_seq1|~comp102941_c1_seq2|~comp102941_c1_seq3|~comp103717_c0_seq1|~comp106029_c0_seq2|~comp106276_c0_seq10|~comp1323181_c0_seq1|~comp1687923_c0_seq1|~comp1809490_c0_seq1|~comp1997611_c0_seq1|~comp2064331_c0_seq1|~comp2199037_c0_seq1|~comp2287385_c0_seq1|~comp23960…
lcja-novel-miRx39	2	comp19758_c0_seq1|~comp65592_c0_seq1
lcja-novel-miRx40	4	comp28217_c0_seq1|~comp2986465_c0_seq1|~comp39862_c0_seq1|~comp68644_c1_seq2
lcja-novel-miRx7	51	comp100109_c3_seq1|~comp1011266_c0_seq1|~comp101142_c1_seq3|~comp102132_c0_seq8|~comp102224_c3_seq8|~comp102263_c0_seq4|~comp102530_c0_seq7|~comp102884_c0_seq2|~comp103967_c0_seq3|~comp104372_c2_seq14|~comp104477_c1_seq5|~comp104797_c1_seq1|~comp105242_c0_seq1|~comp1136236_c0_seq1|~comp1313631_c0_seq1|~comp1336291_c0_seq1|~comp1357218_c0_seq1|~comp13968_c0_seq1|~comp1501662_c0_seq1|~comp16234_c0_…
lcja-novel-miRx42	6	comp12580_c0_seq1|~comp19356_c0_seq1|~comp255094_c0_seq1|~comp64435_c0_seq1|~comp83826_c0_seq1|~comp997188_c0_seq1
lcja-novel-miRx43	5	comp106273_c0_seq9|~comp2194933_c0_seq1|~comp3085_c0_seq1|~comp77027_c1_seq1|~comp88648_c0_seq1
lcja-novel-miRx8	47	comp100109_c3_seq1|~comp100135_c0_seq1|~comp1011266_c0_seq1|~comp101142_c1_seq3|~comp3060670_c0_seq1|~comp102174_c0_seq3|~comp102224_c3_seq8|~comp102263_c0_seq4|~comp102884_c0_seq2|~comp104372_c2_seq14|~comp104477_c1_seq5|~comp105242_c0_seq1|~comp1165071_c0_seq1|~comp1313631_c0_seq1|~comp14774_c0_seq1|~comp16234_c0_seq1|~comp1883806_c0_seq1|~comp1931457_c0_seq1|~comp22620_c0_seq1|~comp26215_c0_se…
lcja-novel-miRx44	5	comp18779_c0_seq1|~comp2010157_c0_seq1|~comp2060621_c0_seq1|~comp2165331_c0_seq1|~comp25183_c0_seq1
lcja-novel-miRx45	30	comp1095714_c0_seq1|~comp1135142_c0_seq1|~comp1614691_c0_seq1|~comp1650602_c0_seq1|~comp17587_c0_seq1|~comp1954_c0_seq1|~comp2419_c0_seq1|~comp2550271_c0_seq1|~comp32821_c0_seq1|~comp468089_c0_seq1|~comp49965_c0_seq1|~comp50029_c0_seq1|~comp5049_c0_seq2|~comp511092_c0_seq1|~comp53054_c0_seq1|~comp565795_c0_seq1|~comp59759_c0_seq1|~comp66388_c0_seq1|~comp75531_c0_seq3|~comp79409_c0_seq1|~comp83461…
lcja-novel-miRx9	12	comp13025_c0_seq1|~comp3615605_c0_seq1|~comp4418_c0_seq1|~comp487225_c0_seq1|~comp69458_c0_seq1|~comp70953_c0_seq1|~comp729181_c0_seq1|~comp73022_c0_seq1|~comp76222_c0_seq1|~comp96372_c4_seq3|~comp976384_c0_seq1|~comp97991_c0_seq3
lcja-novel-miRx46	151	comp100036_c0_seq2|~comp101349_c1_seq8|~comp101350_c0_seq1|~comp1019275_c0_seq1|~comp102078_c1_seq2|~comp102445_c0_seq1|~comp102489_c1_seq1|~comp102494_c0_seq2|~comp102727_c0_seq23|~comp102727_c0_seq46|~comp102781_c0_seq3|~comp103390_c1_seq4|~comp103712_c2_seq1|~comp103716_c0_seq17|~comp104035_c0_seq5|~comp104494_c0_seq2|~comp104712_c0_seq5|~comp104755_c0_seq2|~comp1047822_c0_seq1|~comp105257_c1_…
lcja-novel-miRx10	26	comp100438_c0_seq1|~comp101191_c0_seq1|~comp1035752_c0_seq1|~comp1377148_c0_seq1|~comp16535_c0_seq1|~comp16891_c0_seq1|~comp2013364_c0_seq1|~comp2095053_c0_seq1|~comp2292586_c0_seq1|~comp2306_c0_seq1|~comp2367768_c0_seq1|~comp2500786_c0_seq1|~comp2727602_c0_seq1|~comp3496676_c0_seq1|~comp48399_c0_seq1|~comp499_c0_seq1|~comp639709_c0_seq1|~comp71857_c0_seq1|~comp83765_c1_seq1|~comp83838_c0_seq1|~c…
lcja-novel-miRx47	19	comp100438_c0_seq1|~comp101191_c0_seq1|~comp1035752_c0_seq1|~comp1377148_c0_seq1|~comp16891_c0_seq1|~comp2013364_c0_seq1|~comp2095053_c0_seq1|~comp2306_c0_seq1|~comp2500786_c0_seq1|~comp3496676_c0_seq1|~comp48399_c0_seq1|~comp639709_c0_seq1|~comp71857_c0_seq1|~comp83765_c1_seq1|~comp83838_c0_seq1|~comp89441_c1_seq9|~comp90810_c0_seq2|~comp935594_c0_seq1|~comp99971_c0_seq2
lcja-novel-miRx52	1	comp72858_c1_seq1
lcja-novel-miRx54	11	comp101146_c2_seq1|~comp102199_c0_seq45|~comp103001_c2_seq1|~comp103182_c2_seq1|~comp104948_c0_seq2|~comp1054943_c0_seq1|~comp89112_c0_seq2|~comp90897_c3_seq1|~comp91691_c0_seq1|~comp91914_c0_seq2|~comp96885_c0_seq1
lcja-novel-miRx55	1	comp92139_c5_seq1
lcja-novel-miRx11	44	comp100159_c0_seq4|~comp100184_c0_seq4|~comp101210_c1_seq1|~comp101255_c0_seq1|~comp103084_c2_seq2|~comp104500_c0_seq14|~comp1458735_c0_seq1|~comp1554177_c0_seq1|~comp2601137_c0_seq1|~comp2602145_c0_seq1|~comp2725642_c0_seq1|~comp34670_c0_seq1|~comp368437_c0_seq1|~comp3785_c0_seq1|~comp4493_c0_seq1|~comp49273_c0_seq1|~comp50801_c0_seq1|~comp5348_c0_seq1|~comp55128_c0_seq1|~comp56329_c0_seq1|~comp…
lcja-novel-miRx12	33	comp102120_c0_seq1|~comp102572_c3_seq2|~comp103417_c1_seq1|~comp103651_c0_seq26|~comp105988_c0_seq32|~comp2315203_c0_seq1|~comp43110_c0_seq1|~comp50109_c0_seq1|~comp55164_c1_seq1|~comp61246_c1_seq1|~comp64914_c0_seq1|~comp65768_c0_seq1|~comp71829_c0_seq1|~comp74679_c0_seq1|~comp78510_c0_seq1|~comp79261_c0_seq1|~comp79775_c0_seq1|~comp79788_c0_seq1|~comp85185_c0_seq1|~comp87838_c0_seq1|~comp88147_…
lcja-novel-miRx59	13	comp1011332_c0_seq1|~comp105368_c0_seq1|~comp1161515_c0_seq1|~comp1269399_c0_seq1|~comp1303793_c0_seq1|~comp4262016_c0_seq1|~comp77262_c0_seq1|~comp84229_c0_seq1|~comp897343_c0_seq1|~comp92316_c0_seq1|~comp97343_c0_seq2|~comp98268_c0_seq3|~comp99252_c0_seq1
lcja-novel-miRx61	2	comp93904_c4_seq1|~comp96247_c0_seq2
lcja-novel-miRx62	15	comp100893_c1_seq5|~comp1025402_c0_seq1|~comp104123_c1_seq4|~comp104337_c0_seq1|~comp1127674_c0_seq1|~comp1268426_c0_seq1|~comp16365_c0_seq1|~comp28770_c0_seq1|~comp75950_c0_seq1|~comp78488_c0_seq1|~comp87481_c0_seq1|~comp89540_c0_seq1|~comp96732_c0_seq1|~comp98629_c3_seq6|~comp990520_c0_seq1
lcja-novel-miRx20	4	comp80592_c0_seq1|~comp143685_c0_seq1|~comp3060670_c0_seq1|~comp12434633_c0_seq1
lcja-novel-miRx20	3	comp156054_c0_seq1|~comp156054_c0_seq11|~comp157986_c0_seq3
lcja-novel-miRx23	1	comp144904_c0_seq1
lcja-novel-miRx28	5	comp133873_c1_seq1|~comp140457_c0_seq1|~comp153222_c0_seq4|~comp153329_c0_seq1|~comp156078_c0_seq1
lcja-novel-miRx29	1	comp153150_c0_seq1
lcja-novel-miRx30	1	comp150198_c1_seq3
lcja-novel-miRx31	5	comp12715_c0_seq1|~comp31014_c0_seq1|~comp131068_c0_seq2|~comp148058_c1_seq1|~comp149618_c1_seq3
lcja-novel-miRx51	13	comp6707_c0_seq1|~comp39568_c0_seq1|~comp135185_c0_seq3|~comp143282_c0_seq3|~comp143775_c0_seq1|~comp152623_c0_seq1|~comp152623_c0_seq2|~comp153723_c0_seq4|~comp155971_c3_seq1|~comp157429_c3_seq3|~comp157730_c1_seq1|~comp810221_c0_seq1|~comp1854323_c0_seq1
lcja-novel-miRx60	3	comp149210_c0_seq1|~comp149600_c1_seq2|~comp157339_c0_seq1
lcja-novel-miRx65	8	comp13093_c0_seq1|~comp120578_c0_seq1|~comp121112_c0_seq1|~comp137208_c0_seq1|~comp140836_c0_seq1|~comp149244_c0_seq2|~comp153751_c0_seq1|~comp4412935_c0_seq1
lcja-novel-miRx66	3	comp6118_c0_seq1|~comp143890_c0_seq1|~comp152524_c0_seq1
lcja-novel-miRx68	1	comp86631_c0_seq1
lcja-novel-miRx69	4	comp112260_c0_seq1|~comp139194_c1_seq6|~comp140986_c0_seq1|~comp155515_c0_seq1
lcja-novel-miRx72	1	comp106073_c0_seq1
lcja-novel-miRx73	39	comp19291_c0_seq1|~comp28422_c0_seq1|~comp82285_c0_seq1|~comp133778_c0_seq1|~comp83277_c0_seq1|~comp95227_c0_seq1|~comp105291_c0_seq1|~comp108525_c0_seq1|~comp114276_c0_seq1|~comp127656_c1_seq1|~comp136103_c4_seq1|~comp136857_c0_seq1|~comp137606_c0_seq1|~comp139866_c1_seq1|~comp140293_c0_seq1|~comp141351_c0_seq2|~comp144167_c0_seq2|~comp144167_c0_seq3|~comp144316_c0_seq1|~comp146458_c0_seq1|~comp…
lcja-novel-miRx77	5	comp97278_c0_seq1|~comp141161_c0_seq1|~comp151903_c2_seq4|~comp151903_c2_seq4|~comp5127516_c0_seq1
lcja-novel-miRx84	423	comp447_c0_seq1|~comp1513_c0_seq1|~comp3194_c0_seq1|~comp3535_c1_seq1|~comp3920_c0_seq1|~comp4428_c0_seq1|~comp4600_c0_seq1|~comp5050_c0_seq1|~comp11975_c0_seq1|~comp12625_c0_seq1|~comp12719_c0_seq1|~comp13090_c1_seq1|~comp15722_c0_seq1|~comp16925_c0_seq1|~comp17277_c0_seq1|~comp18123_c0_seq1|~comp18527_c0_seq1|~comp25769_c0_seq1|~comp28520_c0_seq1|~comp28737_c1_seq1|~comp31630_c1_seq1|~comp39033…
lcja-novel-miRx87	6	comp97438_c0_seq1|~comp117091_c0_seq3|~comp142512_c0_seq1|~comp155648_c0_seq6|~comp155943_c0_seq1|~comp4992902_c0_seq1
lcja-novel-miRx98	5	comp101855_c1_seq1|~comp150258_c1_seq1|~comp141875_c0_seq1|~comp143591_c0_seq1|~comp151243_c0_seq1|~comp156333_c0_seq9
lcja-novel-miRx102	4	comp18434_c0_seq1|~comp108980_c0_seq2|~comp144391_c0_seq1|~comp144728_c0_seq2
lcja-novel-miRx105	1	comp134395_c0_seq6
lcja-novel-miRx106	3	comp42606_c0_seq1|~comp151448_c4_seq7|~comp155462_c0_seq1
lcja-novel-miRx110	4	comp77235_c0_seq1|~comp107322_c0_seq1|~comp140457_c0_seq1|~comp152130_c0_seq1
lcja-novel-miRx116	2	comp108950_c0_seq1|~comp144811_c0_seq1
lcja-novel-miRx118	48	comp61810_c0_seq1|~comp78403_c0_seq1|~comp83038_c0_seq2|~comp91650_c0_seq1|~comp95132_c0_seq1|~comp100692_c0_seq1|~comp110398_c0_seq1|~comp114867_c0_seq1|~comp115342_c0_seq1|~comp115895_c0_seq1|~comp117972_c0_seq1|~comp118802_c0_seq1|~comp119803_c0_seq1|~comp121802_c0_seq1|~comp122966_c0_seq2|~comp125989_c0_seq1|~comp126550_c1_seq1|~comp128348_c0_seq1|~comp135525_c0_seq1|~comp137875_c2_seq1|~comp…

## Sheet: Sheet2
lcja-miR156a	14	comp71444_c0_seq1|~comp85610_c0_seq1|~comp101855_c1_seq1|~comp121833_c0_seq1|~comp122052_c0_seq1|~comp131290_c1_seq1|~comp138166_c2_seq2|~comp149687_c1_seq1|~comp151516_c0_seq1|~comp152145_c0_seq1|~comp152145_c1_seq1|~comp157320_c3_seq5|~comp2928955_c0_seq1|~comp4675454_c0_seq1
lcja-miR156b	14	comp157999_c3_seq1|~comp4675454_c0_seq1|~comp71444_c0_seq1|~comp85610_c0_seq1|~comp101855_c1_seq1|~comp121833_c0_seq1|~comp122052_c0_seq1|~comp131290_c1_seq1|~comp138166_c2_seq2|~comp149687_c1_seq1|~comp151516_c0_seq1|~comp152145_c0_seq1|~comp152145_c1_seq1|~comp157320_c3_seq5
lcja-miR156c	14	comp5625_c0_seq1|~comp85610_c0_seq1|~comp101855_c1_seq1|~comp122052_c0_seq1|~comp131290_c1_seq1|~comp138166_c2_seq2|~comp149687_c1_seq1|~comp151516_c0_seq1|~comp152145_c0_seq1|~comp152145_c1_seq1|~comp157320_c3_seq5|~comp716397_c0_seq1|~comp1283512_c0_seq1|~comp2928955_c0_seq1
lcja-miR159a	10	comp55999_c0_seq1|~comp105896_c0_seq1|~comp135134_c1_seq1|~comp143521_c0_seq1|~comp146538_c0_seq7|~comp147506_c0_seq2|~comp148149_c4_seq5|~comp829989_c0_seq1|~comp2243227_c0_seq1|~comp3607022_c0_seq1
lcja-miR159b	12	comp55999_c0_seq1|~comp142947_c0_seq1|~comp143521_c0_seq1|~comp146538_c0_seq7|~comp147506_c0_seq2|~comp148149_c4_seq5|~comp156181_c0_seq2|~comp158294_c0_seq1|~comp829989_c0_seq1|~comp1390350_c0_seq1|~comp2243227_c0_seq1|~comp3607022_c0_seq1
lcja-miR159c	22	comp193_c0_seq1|~comp55999_c0_seq1|~comp63085_c0_seq1|~comp105896_c0_seq1|~comp135134_c1_seq1|~comp142947_c0_seq1|~comp143227_c2_seq2|~comp143521_c0_seq1|~comp146538_c0_seq7|~comp147506_c0_seq2|~comp148149_c4_seq5|~comp148509_c1_seq1|~comp152214_c0_seq2|~comp153218_c0_seq1|~comp155112_c0_seq1|~comp155233_c0_seq2|~comp156181_c0_seq2|~comp158294_c0_seq1|~comp829989_c0_seq1|~comp1390350_c0_seq1|~com…
lcja-miR159d	17	comp26493_c0_seq1|~comp42090_c0_seq1|~comp55999_c0_seq1|~comp100295_c0_seq1|~comp105896_c0_seq1|~comp135134_c1_seq1|~comp142947_c0_seq1|~comp147506_c0_seq2|~comp148509_c1_seq1|~comp150528_c3_seq1|~comp153121_c0_seq2|~comp154690_c0_seq27|~comp155112_c0_seq1|~comp158294_c0_seq1|~comp1390350_c0_seq1|~comp3607022_c0_seq1|~comp7648269_c0_seq1
lcja-miR160	5	comp146977_c0_seq3|~comp149477_c0_seq1|~comp156376_c0_seq1|~comp158568_c0_seq5|~comp158571_c0_seq1
lcja-miR162	1	comp158091_c0_seq2
lcja-miR164	4	comp109677_c0_seq1|~comp151039_c0_seq1|~comp2633430_c0_seq1|~comp2771228_c0_seq1
lcja-miR165	1	comp144324_c0_seq1
lcja-miR166a	2	comp144324_c0_seq1|~comp144324_c0_seq3
lcja-miR166b	1	comp144324_c0_seq1
lcja-miR167a	5	comp106073_c0_seq1|~comp109436_c0_seq1|~comp136798_c0_seq1|~comp136798_c0_seq3|~comp155083_c0_seq1
lcja-miR167b	3	comp106073_c0_seq1|~comp109436_c0_seq1|~comp155083_c0_seq1
lcja-miR167c	4	comp106073_c0_seq1|~comp109436_c0_seq1|~comp136798_c0_seq1|~comp136798_c0_seq3
lcja-miR168	3	comp27195_c0_seq1|~comp155018_c0_seq1|~comp155018_c0_seq3
lcja-miR171a	5	comp44072_c0_seq1|~comp111343_c0_seq1|~comp138624_c0_seq1|~comp155587_c0_seq1|~comp156739_c0_seq3
lcja-miR171b	5	comp44072_c0_seq1|~comp111343_c0_seq1|~comp146910_c0_seq1|~comp156739_c0_seq3|~comp3132994_c0_seq1
lcja-miR171p	6	comp44072_c0_seq1|~comp111343_c0_seq1|~comp146910_c0_seq1|~comp55451_c0_seq1|~comp156739_c0_seq3|~comp3132994_c0_seq1
lcja-miR172	7	comp38921_c0_seq1|~comp115977_c0_seq1|~comp150301_c0_seq1|~comp150489_c1_seq1|~comp155109_c5_seq1|~comp135379_c0_seq1|~comp2354289_c0_seq1
lcja-miR172e	8	comp38921_c0_seq1|~comp115977_c0_seq1|~comp150301_c0_seq1|~comp150489_c1_seq1|~comp155109_c5_seq1|~comp135379_c0_seq1|~comp55489_c0_seq1|~comp2354289_c0_seq1
lcja-miR319a	5	comp55999_c0_seq1|~comp135134_c1_seq1|~comp147506_c0_seq2|~comp157041_c1_seq1|~comp158294_c0_seq1
lcja-miR319b	7	comp55999_c0_seq1|~comp135134_c1_seq1|~comp141849_c0_seq1|~comp147506_c0_seq2|~comp157041_c1_seq1|~comp158294_c0_seq1|~comp1059274_c0_seq1
lcja-miR319c	11	comp26493_c0_seq1|~comp55999_c0_seq1|~comp56615_c0_seq1|~comp105896_c0_seq1|~comp115765_c0_seq1|~comp130229_c0_seq1|~comp134120_c2_seq1|~comp143227_c2_seq2|~comp147506_c0_seq2|~comp150381_c0_seq1|~comp151586_c0_seq1|~comp158294_c0_seq1|~comp1059274_c0_seq1|~comp1390350_c0_seq1|~comp1419493_c0_seq1|~comp2622534_c0_seq1|~comp5091175_c0_seq1
lcja-miR393	3	comp93884_c0_seq1|~comp140038_c0_seq1|~comp7655274_c0_seq1
lcja-miR393a	2	comp143319_c1_seq1|~comp154371_c0_seq1
lcja-miR393b	2	comp143319_c1_seq1|~comp154371_c0_seq1
lcja-miR394	5	comp137208_c0_seq1|~comp140836_c0_seq1|~comp149244_c0_seq2|~comp154100_c0_seq1|~comp4412935_c0_seq1
lcja-miR396a	8	comp103837_c0_seq1|~comp108950_c0_seq1|~comp136788_c1_seq1|~comp144811_c0_seq1|~comp155085_c0_seq1|~comp157562_c0_seq1|~comp680298_c0_seq1|~comp2600082_c0_seq1
lcja-miR396b	3	comp103837_c0_seq1|~comp108950_c0_seq1|~comp144811_c0_seq1
lcja-miR398	2	comp158350_c0_seq1|~comp37110_c1_seq1
lcja-miR403	5	comp143359_c0_seq1|~comp148865_c0_seq1|~comp152567_c3_seq1|~comp153285_c2_seq1|~comp156576_c0_seq1
lcja-miR408	4	comp99297_c1_seq1|~comp130511_c1_seq1|~comp145458_c0_seq1|~comp1385800_c0_seq1
lcja-miR6149	9	comp106914_c0_seq1|~comp114465_c0_seq1|~comp114672_c0_seq1|~comp126609_c0_seq1|~comp147952_c0_seq1|~comp147952_c0_seq2|~comp156727_c0_seq1|~comp158178_c0_seq5|~comp3794747_c0_seq1
