# Supplementary material for: Genome-Wide Identification and Characterization of MicroRNAs and Target Genes in Lonicera japonica
Source: PLoS One. 2016 Oct 6;11(10):e0164140. doi: 10.1371/journal.pone.0164140 (PMC5053492; doi:10.1371/journal.pone.0164140)
Supplement: S6 Table — (XLS) [file pone.0164140.s008.xls]

## Sheet: Table S5 kegg annotation of tar
GeneID	KEGG pathways
comp85527_c0_seq1	00480 (Glutathione metabolism), 00590 (Arachidonic acid metabolism)
comp104675_c0_seq1	00860 (Porphyrin and chlorophyll metabolism)
comp125635_c0_seq1	03060 (Protein export), 04141 (Protein processing in endoplasmic reticulum), 04145 (Phagosome), 05110 (Vibrio cholerae infection)
comp129529_c0_seq1	04144 (Endocytosis)
comp130582_c0_seq2	00480 (Glutathione metabolism), 00980 (Metabolism of xenobiotics by cytochrome P450), 00982 (Drug metabolism - cytochrome P450)
comp137133_c0_seq1	03015 (mRNA surveillance pathway), 05164 (Influenza A)
comp138517_c0_seq3	03018 (RNA degradation)
comp139866_c1_seq1	00561 (Glycerolipid metabolism), 00564 (Glycerophospholipid metabolism), 00565 (Ether lipid metabolism)
comp141262_c1_seq5	03018 (RNA degradation)
comp141262_c1_seq7	03018 (RNA degradation)
comp141262_c1_seq8	03018 (RNA degradation)
comp141262_c1_seq9	03018 (RNA degradation)
comp141262_c1_seq10	03018 (RNA degradation)
comp142122_c0_seq2	04626 (Plant-pathogen interaction)
comp142921_c0_seq1	04612 (Antigen processing and presentation)
comp142947_c0_seq1	00100 (Steroid biosynthesis)
comp143739_c1_seq1	00195 (Photosynthesis)
comp143739_c1_seq8	00195 (Photosynthesis)
comp144391_c0_seq1	00510 (N-Glycan biosynthesis), 00513 (Various types of N-glycan biosynthesis)
comp144425_c0_seq1	03030 (DNA replication), 03420 (Nucleotide excision repair), 03430 (Mismatch repair), 03440 (Homologous recombination), 03460 (Fanconi anemia pathway)
comp145380_c0_seq1	00940 (Phenylpropanoid biosynthesis)
comp145380_c0_seq2	00940 (Phenylpropanoid biosynthesis)
comp145380_c0_seq3	00940 (Phenylpropanoid biosynthesis)
comp145548_c1_seq6	00195 (Photosynthesis)
comp145548_c1_seq7	00195 (Photosynthesis)
comp145548_c1_seq10	00195 (Photosynthesis)
comp145548_c1_seq14	00195 (Photosynthesis)
comp146198_c1_seq2	00053 (Ascorbate and aldarate metabolism)
comp146639_c0_seq1	00521 (Streptomycin biosynthesis), 00562 (Inositol phosphate metabolism), 04070 (Phosphatidylinositol signaling system)
comp146673_c0_seq1	00480 (Glutathione metabolism)
comp146673_c0_seq2	00480 (Glutathione metabolism)
comp147566_c0_seq1	00500 (Starch and sucrose metabolism), 00520 (Amino sugar and nucleotide sugar metabolism)
comp147686_c2_seq1	03040 (Spliceosome)
comp147745_c6_seq1	04621 (NOD-like receptor signaling pathway), 04626 (Plant-pathogen interaction)
comp147745_c6_seq11	04621 (NOD-like receptor signaling pathway), 04626 (Plant-pathogen interaction)
comp147929_c0_seq1	03060 (Protein export), 03070 (Bacterial secretion system)
comp147929_c0_seq6	03060 (Protein export), 03070 (Bacterial secretion system)
comp147929_c0_seq11	03060 (Protein export), 03070 (Bacterial secretion system)
comp147929_c0_seq17	03060 (Protein export), 03070 (Bacterial secretion system)
comp147929_c0_seq18	03060 (Protein export), 03070 (Bacterial secretion system)
comp147929_c0_seq20	03060 (Protein export), 03070 (Bacterial secretion system)
comp148107_c1_seq2	04075 (Plant hormone signal transduction)
comp148355_c0_seq4	00940 (Phenylpropanoid biosynthesis)
comp148509_c1_seq1	00900 (Terpenoid backbone biosynthesis), 04976 (Bile secretion)
comp148688_c0_seq1	03050 (Proteasome)
comp148705_c0_seq1	00071 (Fatty acid metabolism), 03320 (PPAR signaling pathway), 04146 (Peroxisome), 04920 (Adipocytokine signaling pathway)
comp148705_c0_seq2	00071 (Fatty acid metabolism), 03320 (PPAR signaling pathway), 04146 (Peroxisome), 04920 (Adipocytokine signaling pathway)
comp149119_c0_seq2	00190 (Oxidative phosphorylation), 05010 (Alzheimer's disease), 05012 (Parkinson's disease), 05016 (Huntington's disease)
comp149119_c0_seq10	00190 (Oxidative phosphorylation), 05010 (Alzheimer's disease), 05012 (Parkinson's disease), 05016 (Huntington's disease)
comp149119_c0_seq12	00190 (Oxidative phosphorylation), 05010 (Alzheimer's disease), 05012 (Parkinson's disease), 05016 (Huntington's disease)
comp149119_c0_seq17	00190 (Oxidative phosphorylation), 05010 (Alzheimer's disease), 05012 (Parkinson's disease), 05016 (Huntington's disease)
comp149119_c0_seq18	00190 (Oxidative phosphorylation), 05010 (Alzheimer's disease), 05012 (Parkinson's disease), 05016 (Huntington's disease)
comp149119_c0_seq23	00190 (Oxidative phosphorylation), 05010 (Alzheimer's disease), 05012 (Parkinson's disease), 05016 (Huntington's disease)
comp149223_c2_seq1	03040 (Spliceosome)
comp149223_c2_seq2	03040 (Spliceosome)
comp149223_c2_seq5	03040 (Spliceosome)
comp149223_c2_seq6	03040 (Spliceosome)
comp149790_c0_seq7	04144 (Endocytosis)
comp149790_c0_seq18	04144 (Endocytosis)
comp149901_c0_seq4	03440 (Homologous recombination), 03460 (Fanconi anemia pathway)
comp151009_c5_seq2	00030 (Pentose phosphate pathway), 00230 (Purine metabolism)
comp151345_c0_seq3	04141 (Protein processing in endoplasmic reticulum)
comp151345_c0_seq6	04141 (Protein processing in endoplasmic reticulum)
comp151543_c2_seq1	00970 (Aminoacyl-tRNA biosynthesis)
comp151543_c2_seq2	00970 (Aminoacyl-tRNA biosynthesis)
comp151907_c0_seq7	00561 (Glycerolipid metabolism), 00564 (Glycerophospholipid metabolism), 04070 (Phosphatidylinositol signaling system)
comp151958_c0_seq1	00190 (Oxidative phosphorylation)
comp151984_c0_seq2	00230 (Purine metabolism), 00240 (Pyrimidine metabolism)
comp151984_c0_seq4	00230 (Purine metabolism), 00240 (Pyrimidine metabolism)
comp152377_c0_seq1	00230 (Purine metabolism)
comp152381_c1_seq2	04075 (Plant hormone signal transduction)
comp152573_c0_seq4	00770 (Pantothenate and CoA biosynthesis)
comp152573_c0_seq5	00770 (Pantothenate and CoA biosynthesis)
comp152589_c0_seq3	00520 (Amino sugar and nucleotide sugar metabolism)
comp152780_c0_seq1	00340 (Histidine metabolism)
comp152893_c0_seq4	04150 (mTOR signaling pathway), 04910 (Insulin signaling pathway)
comp152914_c0_seq5	00562 (Inositol phosphate metabolism), 04070 (Phosphatidylinositol signaling system)
comp152914_c0_seq8	00562 (Inositol phosphate metabolism), 04070 (Phosphatidylinositol signaling system)
comp152914_c0_seq10	00562 (Inositol phosphate metabolism), 04070 (Phosphatidylinositol signaling system)
comp152914_c0_seq32	00562 (Inositol phosphate metabolism), 04070 (Phosphatidylinositol signaling system)
comp152914_c0_seq39	00562 (Inositol phosphate metabolism), 04070 (Phosphatidylinositol signaling system)
comp153020_c0_seq1	04020 (Calcium signaling pathway), 05012 (Parkinson's disease), 05016 (Huntington's disease), 05166 (HTLV-I infection)
comp153105_c0_seq1	00071 (Fatty acid metabolism), 00592 (alpha-Linolenic acid metabolism), 01040 (Biosynthesis of unsaturated fatty acids), 03320 (PPAR signaling pathway), 04146 (Peroxisome)
comp153218_c0_seq3	03430 (Mismatch repair)
comp153247_c0_seq28	00900 (Terpenoid backbone biosynthesis), 00909 (Sesquiterpenoid and triterpenoid biosynthesis)
comp153329_c0_seq1	03008 (Ribosome biogenesis in eukaryotes)
comp153474_c1_seq1	03040 (Spliceosome), 05168 (Herpes simplex infection)
comp153474_c1_seq2	03040 (Spliceosome), 05168 (Herpes simplex infection)
comp153474_c1_seq5	03040 (Spliceosome), 05168 (Herpes simplex infection)
comp153474_c1_seq11	03040 (Spliceosome), 05168 (Herpes simplex infection)
comp153474_c1_seq12	03040 (Spliceosome), 05168 (Herpes simplex infection)
comp153474_c1_seq19	03040 (Spliceosome), 05168 (Herpes simplex infection)
comp153474_c1_seq23	03040 (Spliceosome), 05168 (Herpes simplex infection)
comp153474_c1_seq24	03040 (Spliceosome), 05168 (Herpes simplex infection)
comp153598_c0_seq1	03030 (DNA replication), 03420 (Nucleotide excision repair), 03430 (Mismatch repair)
comp153801_c0_seq1	03040 (Spliceosome)
comp153801_c0_seq2	03040 (Spliceosome)
comp153801_c0_seq3	03040 (Spliceosome)
comp153801_c0_seq4	03040 (Spliceosome)
comp153801_c0_seq5	03040 (Spliceosome)
comp153801_c0_seq6	03040 (Spliceosome)
comp153801_c0_seq7	03040 (Spliceosome)
comp153801_c0_seq8	03040 (Spliceosome)
comp153801_c0_seq10	03040 (Spliceosome)
comp153801_c0_seq11	03040 (Spliceosome)
comp153801_c0_seq12	03040 (Spliceosome)
comp153801_c0_seq13	03040 (Spliceosome)
comp153801_c0_seq14	03040 (Spliceosome)
comp153801_c0_seq15	03040 (Spliceosome)
comp153851_c0_seq1	00360 (Phenylalanine metabolism), 00680 (Methane metabolism), 00940 (Phenylpropanoid biosynthesis)
comp154371_c0_seq2	04075 (Plant hormone signal transduction)
comp154371_c0_seq4	04075 (Plant hormone signal transduction)
comp154371_c0_seq7	04075 (Plant hormone signal transduction)
comp154371_c0_seq9	04075 (Plant hormone signal transduction)
comp154371_c0_seq10	04075 (Plant hormone signal transduction)
comp154393_c0_seq1	00190 (Oxidative phosphorylation)
comp154393_c0_seq2	00190 (Oxidative phosphorylation)
comp154393_c0_seq6	00190 (Oxidative phosphorylation)
comp154393_c0_seq8	00190 (Oxidative phosphorylation)
comp154393_c0_seq9	00190 (Oxidative phosphorylation)
comp154393_c0_seq12	00190 (Oxidative phosphorylation)
comp154393_c0_seq14	00190 (Oxidative phosphorylation)
comp154393_c0_seq16	00190 (Oxidative phosphorylation)
comp154530_c1_seq1	00590 (Arachidonic acid metabolism)
comp154530_c1_seq2	00590 (Arachidonic acid metabolism)
comp154530_c1_seq4	00590 (Arachidonic acid metabolism)
comp154530_c1_seq5	00590 (Arachidonic acid metabolism)
comp155023_c2_seq1	03040 (Spliceosome)
comp155023_c2_seq5	03040 (Spliceosome)
comp155231_c0_seq3	00030 (Pentose phosphate pathway), 00480 (Glutathione metabolism)
comp155231_c0_seq4	00030 (Pentose phosphate pathway), 00480 (Glutathione metabolism)
comp155231_c0_seq5	00030 (Pentose phosphate pathway), 00480 (Glutathione metabolism)
comp155231_c0_seq10	00030 (Pentose phosphate pathway), 00480 (Glutathione metabolism)
comp155462_c0_seq5	04910 (Insulin signaling pathway)
comp155462_c0_seq6	04910 (Insulin signaling pathway)
comp155462_c0_seq8	04910 (Insulin signaling pathway)
comp155462_c0_seq11	04910 (Insulin signaling pathway)
comp155573_c1_seq1	03013 (RNA transport), 05416 (Viral myocarditis)
comp155587_c0_seq1	02010 (ABC transporters), 04976 (Bile secretion)
comp155671_c0_seq5	00564 (Glycerophospholipid metabolism), 00565 (Ether lipid metabolism), 04144 (Endocytosis), 04666 (Fc gamma R-mediated phagocytosis), 04724 (Glutamatergic synapse), 04912 (GnRH signaling pathway)
comp155721_c0_seq1	03015 (mRNA surveillance pathway), 05134 (Legionellosis)
comp155721_c0_seq2	03015 (mRNA surveillance pathway), 05134 (Legionellosis)
comp155721_c0_seq3	03015 (mRNA surveillance pathway), 05134 (Legionellosis)
comp155721_c0_seq4	03015 (mRNA surveillance pathway), 05134 (Legionellosis)
comp155786_c0_seq1	00010 (Glycolysis / Gluconeogenesis), 00680 (Methane metabolism), 03018 (RNA degradation)
comp156191_c0_seq1	00563 (Glycosylphosphatidylinositol(GPI)-anchor biosynthesis)
comp156191_c0_seq2	00563 (Glycosylphosphatidylinositol(GPI)-anchor biosynthesis)
comp156191_c0_seq3	00563 (Glycosylphosphatidylinositol(GPI)-anchor biosynthesis)
comp156191_c0_seq7	00563 (Glycosylphosphatidylinositol(GPI)-anchor biosynthesis)
comp156191_c0_seq8	00563 (Glycosylphosphatidylinositol(GPI)-anchor biosynthesis)
comp156191_c0_seq12	00563 (Glycosylphosphatidylinositol(GPI)-anchor biosynthesis)
comp156191_c0_seq15	00563 (Glycosylphosphatidylinositol(GPI)-anchor biosynthesis)
comp156191_c0_seq18	00563 (Glycosylphosphatidylinositol(GPI)-anchor biosynthesis)
comp156191_c0_seq21	00563 (Glycosylphosphatidylinositol(GPI)-anchor biosynthesis)
comp156191_c0_seq23	00563 (Glycosylphosphatidylinositol(GPI)-anchor biosynthesis)
comp156191_c0_seq25	00563 (Glycosylphosphatidylinositol(GPI)-anchor biosynthesis)
comp156557_c0_seq1	00230 (Purine metabolism), 00240 (Pyrimidine metabolism), 03020 (RNA polymerase)
comp156557_c0_seq3	00230 (Purine metabolism), 00240 (Pyrimidine metabolism), 03020 (RNA polymerase)
comp156557_c0_seq4	00230 (Purine metabolism), 00240 (Pyrimidine metabolism), 03020 (RNA polymerase)
comp156557_c0_seq5	00230 (Purine metabolism), 00240 (Pyrimidine metabolism), 03020 (RNA polymerase)
comp156557_c0_seq6	00230 (Purine metabolism), 00240 (Pyrimidine metabolism), 03020 (RNA polymerase)
comp156557_c0_seq7	00230 (Purine metabolism), 00240 (Pyrimidine metabolism), 03020 (RNA polymerase)
comp156557_c0_seq8	00230 (Purine metabolism), 00240 (Pyrimidine metabolism), 03020 (RNA polymerase)
comp156557_c0_seq9	00230 (Purine metabolism), 00240 (Pyrimidine metabolism), 03020 (RNA polymerase)
comp156557_c0_seq10	00230 (Purine metabolism), 00240 (Pyrimidine metabolism), 03020 (RNA polymerase)
comp156557_c0_seq11	00230 (Purine metabolism), 00240 (Pyrimidine metabolism), 03020 (RNA polymerase)
comp156557_c0_seq12	00230 (Purine metabolism), 00240 (Pyrimidine metabolism), 03020 (RNA polymerase)
comp157135_c4_seq2	04910 (Insulin signaling pathway)
comp157135_c4_seq3	04910 (Insulin signaling pathway)
comp157176_c0_seq7	00030 (Pentose phosphate pathway), 00480 (Glutathione metabolism)
comp157176_c0_seq9	00030 (Pentose phosphate pathway), 00480 (Glutathione metabolism)
comp157176_c0_seq10	00030 (Pentose phosphate pathway), 00480 (Glutathione metabolism)
comp157176_c0_seq11	00030 (Pentose phosphate pathway), 00480 (Glutathione metabolism)
comp157185_c0_seq1	04141 (Protein processing in endoplasmic reticulum)
comp157185_c0_seq2	04141 (Protein processing in endoplasmic reticulum)
comp157842_c0_seq1	04142 (Lysosome), 04144 (Endocytosis), 04721 (Synaptic vesicle cycle), 04961 (Endocrine and other factor-regulated calcium reabsorption), 05016 (Huntington's disease), 05100 (Bacterial invasion of epithelial cells)
comp157842_c0_seq2	04142 (Lysosome), 04144 (Endocytosis), 04721 (Synaptic vesicle cycle), 04961 (Endocrine and other factor-regulated calcium reabsorption), 05016 (Huntington's disease), 05100 (Bacterial invasion of epithelial cells)
comp157842_c0_seq4	04142 (Lysosome), 04144 (Endocytosis), 04721 (Synaptic vesicle cycle), 04961 (Endocrine and other factor-regulated calcium reabsorption), 05016 (Huntington's disease), 05100 (Bacterial invasion of epithelial cells)
comp157842_c0_seq6	04142 (Lysosome), 04144 (Endocytosis), 04721 (Synaptic vesicle cycle), 04961 (Endocrine and other factor-regulated calcium reabsorption), 05016 (Huntington's disease), 05100 (Bacterial invasion of epithelial cells)
comp157842_c0_seq7	04142 (Lysosome), 04144 (Endocytosis), 04721 (Synaptic vesicle cycle), 04961 (Endocrine and other factor-regulated calcium reabsorption), 05016 (Huntington's disease), 05100 (Bacterial invasion of epithelial cells)
comp157842_c0_seq8	04142 (Lysosome), 04144 (Endocytosis), 04721 (Synaptic vesicle cycle), 04961 (Endocrine and other factor-regulated calcium reabsorption), 05016 (Huntington's disease), 05100 (Bacterial invasion of epithelial cells)
comp157842_c0_seq9	04142 (Lysosome), 04144 (Endocytosis), 04721 (Synaptic vesicle cycle), 04961 (Endocrine and other factor-regulated calcium reabsorption), 05016 (Huntington's disease), 05100 (Bacterial invasion of epithelial cells)
comp157842_c0_seq11	04142 (Lysosome), 04144 (Endocytosis), 04721 (Synaptic vesicle cycle), 04961 (Endocrine and other factor-regulated calcium reabsorption), 05016 (Huntington's disease), 05100 (Bacterial invasion of epithelial cells)
comp157842_c0_seq12	04142 (Lysosome), 04144 (Endocytosis), 04721 (Synaptic vesicle cycle), 04961 (Endocrine and other factor-regulated calcium reabsorption), 05016 (Huntington's disease), 05100 (Bacterial invasion of epithelial cells)
comp157999_c3_seq1	00630 (Glyoxylate and dicarboxylate metabolism), 04146 (Peroxisome)
comp157999_c3_seq3	00630 (Glyoxylate and dicarboxylate metabolism), 04146 (Peroxisome)
comp157999_c3_seq4	00630 (Glyoxylate and dicarboxylate metabolism), 04146 (Peroxisome)
comp157999_c3_seq5	00630 (Glyoxylate and dicarboxylate metabolism), 04146 (Peroxisome)
comp158028_c2_seq1	04920 (Adipocytokine signaling pathway)
comp158342_c0_seq14	00563 (Glycosylphosphatidylinositol(GPI)-anchor biosynthesis)
comp158342_c0_seq19	00563 (Glycosylphosphatidylinositol(GPI)-anchor biosynthesis)
comp158342_c0_seq36	00563 (Glycosylphosphatidylinositol(GPI)-anchor biosynthesis)
comp158474_c0_seq1	03040 (Spliceosome)
comp158474_c0_seq2	03040 (Spliceosome)
comp158474_c0_seq4	03040 (Spliceosome)
comp158474_c0_seq5	03040 (Spliceosome)
